# Supplementary material for: Early detection and improved genomic surveillance of SARS-CoV-2 variants from deep sequencing data
Source: iScience. 2022 May 30;25(6):104487. doi: 10.1016/j.isci.2022.104487 (PMC9162787; doi:10.1016/j.isci.2022.104487)
Supplement: Table S1. The file contains the list of BioProjects and samples metadata of the datasets employed in the study, related to STAR Methods [file mmc2.xlsx]

## Sheet: Table_S1
Run	BioProject	AssayType	BioSample	Experiment	SampleName	Instrument	LibraryLayout	LibrarySelection	Platform
ERR4082713	PRJEB37886	AMPLICON	SAMEA6791945	ERX4078867	COG-UK/CVR103	Illumina MiSeq	PAIRED	PCR	ILLUMINA
ERR4082715	PRJEB37886	AMPLICON	SAMEA6791947	ERX4078872	COG-UK/CVR106	Illumina MiSeq	PAIRED	PCR	ILLUMINA
ERR4082716	PRJEB37886	AMPLICON	SAMEA6791948	ERX4078874	COG-UK/CVR107	Illumina MiSeq	PAIRED	PCR	ILLUMINA
ERR4082717	PRJEB37886	AMPLICON	SAMEA6791949	ERX4078875	COG-UK/CVR108	Illumina MiSeq	PAIRED	PCR	ILLUMINA
ERR4082718	PRJEB37886	AMPLICON	SAMEA6808183	ERX4078876	COG-UK/CVR1081	Illumina MiSeq	PAIRED	PCR	ILLUMINA
ERR4082739	PRJEB37886	AMPLICON	SAMEA6791954	ERX4078885	COG-UK/CVR114	Illumina MiSeq	PAIRED	PCR	ILLUMINA
ERR4082747	PRJEB37886	AMPLICON	SAMEA6808197	ERX4078895	COG-UK/CVR1271	Illumina MiSeq	PAIRED	PCR	ILLUMINA
ERR4082748	PRJEB37886	AMPLICON	SAMEA6808198	ERX4078896	COG-UK/CVR1272	Illumina MiSeq	PAIRED	PCR	ILLUMINA
ERR4082750	PRJEB37886	AMPLICON	SAMEA6791966	ERX4078898	COG-UK/CVR128	Illumina MiSeq	PAIRED	PCR	ILLUMINA
ERR4082751	PRJEB37886	AMPLICON	SAMEA6791967	ERX4078899	COG-UK/CVR129	Illumina MiSeq	PAIRED	PCR	ILLUMINA
ERR4082754	PRJEB37886	AMPLICON	SAMEA6791970	ERX4078902	COG-UK/CVR13	Illumina MiSeq	PAIRED	PCR	ILLUMINA
ERR4082759	PRJEB37886	AMPLICON	SAMEA6791969	ERX4078907	COG-UK/CVR131	Illumina MiSeq	PAIRED	PCR	ILLUMINA
ERR4082764	PRJEB37886	AMPLICON	SAMEA6791971	ERX4078912	COG-UK/CVR132	Illumina MiSeq	PAIRED	PCR	ILLUMINA
ERR4082768	PRJEB37886	AMPLICON	SAMEA6791972	ERX4078916	COG-UK/CVR133	Illumina MiSeq	PAIRED	PCR	ILLUMINA
ERR4082773	PRJEB37886	AMPLICON	SAMEA6791973	ERX4078921	COG-UK/CVR134	Illumina MiSeq	PAIRED	PCR	ILLUMINA
ERR4082783	PRJEB37886	AMPLICON	SAMEA6791975	ERX4078931	COG-UK/CVR136	Illumina MiSeq	PAIRED	PCR	ILLUMINA
ERR4082786	PRJEB37886	AMPLICON	SAMEA6808224	ERX4078934	COG-UK/CVR1365	Illumina MiSeq	PAIRED	PCR	ILLUMINA
ERR4082789	PRJEB37886	AMPLICON	SAMEA6808226	ERX4078937	COG-UK/CVR1370	Illumina MiSeq	PAIRED	PCR	ILLUMINA
ERR4082790	PRJEB37886	AMPLICON	SAMEA6808227	ERX4078938	COG-UK/CVR1371	Illumina MiSeq	PAIRED	PCR	ILLUMINA
ERR4082791	PRJEB37886	AMPLICON	SAMEA6808228	ERX4078939	COG-UK/CVR1373	Illumina MiSeq	PAIRED	PCR	ILLUMINA
ERR4082793	PRJEB37886	AMPLICON	SAMEA6808230	ERX4078941	COG-UK/CVR1379	Illumina MiSeq	PAIRED	PCR	ILLUMINA
ERR4082796	PRJEB37886	AMPLICON	SAMEA6808232	ERX4078944	COG-UK/CVR1385	Illumina MiSeq	PAIRED	PCR	ILLUMINA
ERR4082798	PRJEB37886	AMPLICON	SAMEA6808233	ERX4078945	COG-UK/CVR1387	Illumina MiSeq	PAIRED	PCR	ILLUMINA
ERR4082801	PRJEB37886	AMPLICON	SAMEA6808235	ERX4078949	COG-UK/CVR1398	Illumina MiSeq	PAIRED	PCR	ILLUMINA
ERR4082803	PRJEB37886	AMPLICON	SAMEA6791979	ERX4078951	COG-UK/CVR140	Illumina MiSeq	PAIRED	PCR	ILLUMINA
ERR4082805	PRJEB37886	AMPLICON	SAMEA6808237	ERX4078953	COG-UK/CVR1403	Illumina MiSeq	PAIRED	PCR	ILLUMINA
ERR4082810	PRJEB37886	AMPLICON	SAMEA6791980	ERX4078958	COG-UK/CVR141	Illumina MiSeq	PAIRED	PCR	ILLUMINA
ERR4082812	PRJEB37886	AMPLICON	SAMEA6808242	ERX4078959	COG-UK/CVR1410	Illumina MiSeq	PAIRED	PCR	ILLUMINA
ERR4085109	PRJEB37886	AMPLICON	SAMEA6791942	ERX4082102	COG-UK/CVR100	Illumina MiSeq	PAIRED	PCR	ILLUMINA
ERR4085110	PRJEB37886	AMPLICON	SAMEA6810766	ERX4082103	COG-UK/CVR1000	Illumina MiSeq	PAIRED	PCR	ILLUMINA
ERR4085111	PRJEB37886	AMPLICON	SAMEA6791943	ERX4082104	COG-UK/CVR101	Illumina MiSeq	PAIRED	PCR	ILLUMINA
ERR4085112	PRJEB37886	AMPLICON	SAMEA6791944	ERX4082105	COG-UK/CVR102	Illumina MiSeq	PAIRED	PCR	ILLUMINA
ERR4085118	PRJEB37886	AMPLICON	SAMEA6810767	ERX4082107	COG-UK/CVR1063	Illumina MiSeq	PAIRED	PCR	ILLUMINA
ERR4085120	PRJEB37886	AMPLICON	SAMEA6810768	ERX4082109	COG-UK/CVR1069	Illumina MiSeq	PAIRED	PCR	ILLUMINA
ERR4085121	PRJEB37886	AMPLICON	SAMEA6810769	ERX4082110	COG-UK/CVR1093	Illumina MiSeq	PAIRED	PCR	ILLUMINA
ERR4085124	PRJEB37886	AMPLICON	SAMEA6810770	ERX4082111	COG-UK/CVR1115	Illumina MiSeq	PAIRED	PCR	ILLUMINA
ERR4085125	PRJEB37886	AMPLICON	SAMEA6791952	ERX4082112	COG-UK/CVR112	Illumina MiSeq	PAIRED	PCR	ILLUMINA
ERR4085128	PRJEB37886	AMPLICON	SAMEA6791953	ERX4082115	COG-UK/CVR113	Illumina MiSeq	PAIRED	PCR	ILLUMINA
ERR4085133	PRJEB37886	AMPLICON	SAMEA6810772	ERX4082118	COG-UK/CVR1159	Illumina MiSeq	PAIRED	PCR	ILLUMINA
ERR4085136	PRJEB37886	AMPLICON	SAMEA6791960	ERX4082120	COG-UK/CVR12	Illumina MiSeq	PAIRED	PCR	ILLUMINA
ERR4085143	PRJEB37886	AMPLICON	SAMEA6808194	ERX4082127	COG-UK/CVR1252	Illumina MiSeq	PAIRED	PCR	ILLUMINA
ERR4085144	PRJEB37886	AMPLICON	SAMEA6791965	ERX4082128	COG-UK/CVR126	Illumina MiSeq	PAIRED	PCR	ILLUMINA
ERR4085145	PRJEB37886	AMPLICON	SAMEA6810775	ERX4082129	COG-UK/CVR1261	Illumina MiSeq	PAIRED	PCR	ILLUMINA
ERR4085146	PRJEB37886	AMPLICON	SAMEA6810776	ERX4082130	COG-UK/CVR1266	Illumina MiSeq	PAIRED	PCR	ILLUMINA
ERR4085147	PRJEB37886	AMPLICON	SAMEA6808195	ERX4082131	COG-UK/CVR1267	Illumina MiSeq	PAIRED	PCR	ILLUMINA
ERR4145453	PRJEB38101	WGS	SAMEA6819236	ERX4112725	SARS-CoV-2-UNIBS-AP66-0320	Illumina MiSeq	PAIRED	RANDOM	ILLUMINA
ERR4204121	PRJEB37886	AMPLICON	SAMEA6915784	ERX4165147	COG-UK/PHEC-12D5F	Illumina HiSeq 2500	PAIRED	PCR	ILLUMINA
ERR4204122	PRJEB37886	AMPLICON	SAMEA6915785	ERX4165148	COG-UK/PHEC-1C54E	NextSeq 550	PAIRED	PCR	ILLUMINA
ERR4204124	PRJEB37886	AMPLICON	SAMEA6915789	ERX4165153	COG-UK/PHEC-178B3	Illumina HiSeq 2500	PAIRED	PCR	ILLUMINA
ERR4204128	PRJEB37886	AMPLICON	SAMEA6915790	ERX4165156	COG-UK/PHEC-10E30	NextSeq 550	PAIRED	PCR	ILLUMINA
ERR4204134	PRJEB37886	AMPLICON	SAMEA6915799	ERX4165162	COG-UK/PHEC-17886	Illumina HiSeq 2500	PAIRED	PCR	ILLUMINA
ERR4204137	PRJEB37886	AMPLICON	SAMEA6915802	ERX4165165	COG-UK/PHEC-177B6	Illumina HiSeq 2500	PAIRED	PCR	ILLUMINA
ERR4204139	PRJEB37886	AMPLICON	SAMEA6915804	ERX4165167	COG-UK/PHEC-11ED5	Illumina HiSeq 2500	PAIRED	PCR	ILLUMINA
ERR4204140	PRJEB37886	AMPLICON	SAMEA6915806	ERX4165169	COG-UK/PHEC-14379	Illumina HiSeq 2500	PAIRED	PCR	ILLUMINA
ERR4204142	PRJEB37886	AMPLICON	SAMEA6915807	ERX4165171	COG-UK/PHEC-15BE9	Illumina HiSeq 2500	PAIRED	PCR	ILLUMINA
ERR4204143	PRJEB37886	AMPLICON	SAMEA6915808	ERX4165170	COG-UK/PHEC-15C04	Illumina HiSeq 2500	PAIRED	PCR	ILLUMINA
ERR4204146	PRJEB37886	AMPLICON	SAMEA6915811	ERX4165174	COG-UK/PHEC-198DF	Illumina HiSeq 2500	PAIRED	PCR	ILLUMINA
ERR4204147	PRJEB37886	AMPLICON	SAMEA6915812	ERX4165175	COG-UK/PHEC-16562	NextSeq 550	PAIRED	PCR	ILLUMINA
ERR4204152	PRJEB37886	AMPLICON	SAMEA6915817	ERX4165180	COG-UK/PHEC-11655	NextSeq 550	PAIRED	PCR	ILLUMINA
ERR4204153	PRJEB37886	AMPLICON	SAMEA6915819	ERX4165181	COG-UK/PHEC-17DE1	Illumina HiSeq 2500	PAIRED	PCR	ILLUMINA
ERR4204154	PRJEB37886	AMPLICON	SAMEA6915818	ERX4165182	COG-UK/PHEC-16571	NextSeq 550	PAIRED	PCR	ILLUMINA
ERR4204155	PRJEB37886	AMPLICON	SAMEA6915820	ERX4165183	COG-UK/PHEC-12E2F	Illumina HiSeq 2500	PAIRED	PCR	ILLUMINA
ERR4204156	PRJEB37886	AMPLICON	SAMEA6915821	ERX4165184	COG-UK/PHEC-11233	NextSeq 550	PAIRED	PCR	ILLUMINA
ERR4204158	PRJEB37886	AMPLICON	SAMEA6915823	ERX4165186	COG-UK/PHEC-17D2D	Illumina HiSeq 2500	PAIRED	PCR	ILLUMINA
ERR4204159	PRJEB37886	AMPLICON	SAMEA6915824	ERX4165187	COG-UK/PHEC-132F5	Illumina HiSeq 2500	PAIRED	PCR	ILLUMINA
ERR4204160	PRJEB37886	AMPLICON	SAMEA6915825	ERX4165188	COG-UK/PHEC-17CD5	Illumina HiSeq 2500	PAIRED	PCR	ILLUMINA
ERR4204162	PRJEB37886	AMPLICON	SAMEA6915828	ERX4165190	COG-UK/PHEC-10DBB	NextSeq 550	PAIRED	PCR	ILLUMINA
ERR4204163	PRJEB37886	AMPLICON	SAMEA6915829	ERX4165191	COG-UK/PHEC-10D9D	NextSeq 550	PAIRED	PCR	ILLUMINA
ERR4204164	PRJEB37886	AMPLICON	SAMEA6915830	ERX4165192	COG-UK/PHEC-19D94	Illumina HiSeq 2500	PAIRED	PCR	ILLUMINA
ERR4204167	PRJEB37886	AMPLICON	SAMEA6915832	ERX4165194	COG-UK/PHEC-162B6	Illumina HiSeq 2500	PAIRED	PCR	ILLUMINA
ERR4204169	PRJEB37886	AMPLICON	SAMEA6915836	ERX4165198	COG-UK/PHEC-17947	Illumina HiSeq 2500	PAIRED	PCR	ILLUMINA
ERR4204171	PRJEB37886	AMPLICON	SAMEA6915837	ERX4165199	COG-UK/PHEC-1C432	NextSeq 550	PAIRED	PCR	ILLUMINA
ERR4204175	PRJEB37886	AMPLICON	SAMEA6915839	ERX4165203	COG-UK/PHEC-13CE8	Illumina HiSeq 2500	PAIRED	PCR	ILLUMINA
ERR4204176	PRJEB37886	AMPLICON	SAMEA6915843	ERX4165205	COG-UK/PHEC-110A2	NextSeq 550	PAIRED	PCR	ILLUMINA
ERR4204177	PRJEB37886	AMPLICON	SAMEA6915840	ERX4165204	COG-UK/PHEC-1344A	Illumina HiSeq 2500	PAIRED	PCR	ILLUMINA
ERR4204181	PRJEB37886	AMPLICON	SAMEA6915847	ERX4165209	COG-UK/PHEC-132B9	Illumina HiSeq 2500	PAIRED	PCR	ILLUMINA
ERR4204186	PRJEB37886	AMPLICON	SAMEA6915852	ERX4165214	COG-UK/PHEC-12074	Illumina HiSeq 2500	PAIRED	PCR	ILLUMINA
ERR4204188	PRJEB37886	AMPLICON	SAMEA6915854	ERX4165216	COG-UK/PHEC-1784A	Illumina HiSeq 2500	PAIRED	PCR	ILLUMINA
ERR4204190	PRJEB37886	AMPLICON	SAMEA6915856	ERX4165218	COG-UK/PHEC-1B8FB	Illumina HiSeq 2500	PAIRED	PCR	ILLUMINA
ERR4204191	PRJEB37886	AMPLICON	SAMEA6915858	ERX4165220	COG-UK/PHEC-153C3	Illumina HiSeq 2500	PAIRED	PCR	ILLUMINA
ERR4204194	PRJEB37886	AMPLICON	SAMEA6915860	ERX4165222	COG-UK/PHEC-1AF9D	NextSeq 550	PAIRED	PCR	ILLUMINA
ERR4204196	PRJEB37886	AMPLICON	SAMEA6915862	ERX4165224	COG-UK/PHEC-16A45	Illumina HiSeq 2500	PAIRED	PCR	ILLUMINA
ERR4204199	PRJEB37886	AMPLICON	SAMEA6915865	ERX4165227	COG-UK/PHEC-150F9	NextSeq 550	PAIRED	PCR	ILLUMINA
ERR4204200	PRJEB37886	AMPLICON	SAMEA6915866	ERX4165228	COG-UK/PHEC-1AEEB	NextSeq 550	PAIRED	PCR	ILLUMINA
ERR4204202	PRJEB37886	AMPLICON	SAMEA6915868	ERX4165230	COG-UK/PHEC-1C818	NextSeq 550	PAIRED	PCR	ILLUMINA
ERR4204204	PRJEB37886	AMPLICON	SAMEA6915871	ERX4165233	COG-UK/PHEC-1BC1D	Illumina HiSeq 2500	PAIRED	PCR	ILLUMINA
ERR4204205	PRJEB37886	AMPLICON	SAMEA6915872	ERX4165232	COG-UK/NORW-E8A6A	NextSeq 500	PAIRED	PCR	ILLUMINA
ERR4204206	PRJEB37886	AMPLICON	SAMEA6915873	ERX4165234	COG-UK/PHEC-1966C	Illumina HiSeq 2500	PAIRED	PCR	ILLUMINA
ERR4204207	PRJEB37886	AMPLICON	SAMEA6915875	ERX4165236	COG-UK/PHEC-15DC5	Illumina HiSeq 2500	PAIRED	PCR	ILLUMINA
ERR4204208	PRJEB37886	AMPLICON	SAMEA6915874	ERX4165235	COG-UK/PHEC-1859D	NextSeq 550	PAIRED	PCR	ILLUMINA
ERR4204209	PRJEB37886	AMPLICON	SAMEA6915876	ERX4165237	COG-UK/PHEC-1194D	NextSeq 550	PAIRED	PCR	ILLUMINA
ERR4204210	PRJEB37886	AMPLICON	SAMEA6915877	ERX4165238	COG-UK/PHEC-109B7	NextSeq 550	PAIRED	PCR	ILLUMINA
ERR4204214	PRJEB37886	AMPLICON	SAMEA6915881	ERX4165242	COG-UK/NORW-E8BFE	NextSeq 500	PAIRED	PCR	ILLUMINA
ERR4204218	PRJEB37886	AMPLICON	SAMEA6915885	ERX4165246	COG-UK/PHEC-1196B	NextSeq 550	PAIRED	PCR	ILLUMINA
ERR4204219	PRJEB37886	AMPLICON	SAMEA6915887	ERX4165248	COG-UK/PHEC-13FB2	Illumina HiSeq 2500	PAIRED	PCR	ILLUMINA
ERR4204221	PRJEB37886	AMPLICON	SAMEA6915886	ERX4165247	COG-UK/PHEC-1C6D2	NextSeq 550	PAIRED	PCR	ILLUMINA
ERR4204223	PRJEB37886	AMPLICON	SAMEA6915892	ERX4165253	COG-UK/PHEC-14B9F	Illumina HiSeq 2500	PAIRED	PCR	ILLUMINA
ERR4204224	PRJEB37886	AMPLICON	SAMEA6915891	ERX4165252	COG-UK/PHEC-11C26	NextSeq 550	PAIRED	PCR	ILLUMINA
ERR4204225	PRJEB37886	AMPLICON	SAMEA6915890	ERX4165251	COG-UK/PHEC-10F3D	NextSeq 550	PAIRED	PCR	ILLUMINA
ERR4204226	PRJEB37886	AMPLICON	SAMEA6915893	ERX4165254	COG-UK/PHEC-1C450	NextSeq 550	PAIRED	PCR	ILLUMINA
ERR4204227	PRJEB37886	AMPLICON	SAMEA6915894	ERX4165255	COG-UK/PHEC-12B91	Illumina HiSeq 2500	PAIRED	PCR	ILLUMINA
ERR4204229	PRJEB37886	AMPLICON	SAMEA6915897	ERX4165257	COG-UK/PHEC-12C70	Illumina HiSeq 2500	PAIRED	PCR	ILLUMINA
ERR4204230	PRJEB37886	AMPLICON	SAMEA6915896	ERX4165258	COG-UK/PHEC-1B0C6	NextSeq 550	PAIRED	PCR	ILLUMINA
ERR4204231	PRJEB37886	AMPLICON	SAMEA6915898	ERX4165259	COG-UK/PHEC-16D3D	Illumina HiSeq 2500	PAIRED	PCR	ILLUMINA
ERR4204234	PRJEB37886	AMPLICON	SAMEA6915902	ERX4165262	COG-UK/PHEC-11A77	NextSeq 550	PAIRED	PCR	ILLUMINA
ERR4204235	PRJEB37886	AMPLICON	SAMEA6915903	ERX4165263	COG-UK/NORW-E8C37	NextSeq 500	PAIRED	PCR	ILLUMINA
ERR4204238	PRJEB37886	AMPLICON	SAMEA6915905	ERX4165266	COG-UK/PHEC-1C5C6	NextSeq 550	PAIRED	PCR	ILLUMINA
ERR4204239	PRJEB37886	AMPLICON	SAMEA6915906	ERX4165267	COG-UK/PHEC-15080	NextSeq 550	PAIRED	PCR	ILLUMINA
ERR4204241	PRJEB37886	AMPLICON	SAMEA6915908	ERX4165269	COG-UK/PHEC-144D0	Illumina HiSeq 2500	PAIRED	PCR	ILLUMINA
ERR4204249	PRJEB37886	AMPLICON	SAMEA6915918	ERX4165277	COG-UK/PHEC-11DE7	NextSeq 550	PAIRED	PCR	ILLUMINA
ERR4204250	PRJEB37886	AMPLICON	SAMEA6915917	ERX4165278	COG-UK/PHEC-18849	NextSeq 550	PAIRED	PCR	ILLUMINA
ERR4204253	PRJEB37886	AMPLICON	SAMEA6915921	ERX4165281	COG-UK/PHEC-1054A	NextSeq 550	PAIRED	PCR	ILLUMINA
ERR4204257	PRJEB37886	AMPLICON	SAMEA6915924	ERX4165285	COG-UK/PHEC-1A9BD	NextSeq 550	PAIRED	PCR	ILLUMINA
ERR4204259	PRJEB37886	AMPLICON	SAMEA6915926	ERX4165287	COG-UK/PHEC-10E03	NextSeq 550	PAIRED	PCR	ILLUMINA
ERR4204261	PRJEB37886	AMPLICON	SAMEA6915928	ERX4165289	COG-UK/PHEC-10F1F	NextSeq 550	PAIRED	PCR	ILLUMINA
ERR4204269	PRJEB37886	AMPLICON	SAMEA6915939	ERX4165299	COG-UK/PHEC-11585	NextSeq 550	PAIRED	PCR	ILLUMINA
ERR4204270	PRJEB37886	AMPLICON	SAMEA6915937	ERX4165297	COG-UK/PHEC-16F0A	Illumina HiSeq 2500	PAIRED	PCR	ILLUMINA
ERR4204272	PRJEB37886	AMPLICON	SAMEA6915941	ERX4165301	COG-UK/PHEC-1C1C2	Illumina HiSeq 2500	PAIRED	PCR	ILLUMINA
ERR4204273	PRJEB37886	AMPLICON	SAMEA6915940	ERX4165300	COG-UK/PHEC-15475	NextSeq 550	PAIRED	PCR	ILLUMINA
ERR4204277	PRJEB37886	AMPLICON	SAMEA6915946	ERX4165306	COG-UK/PHEC-12A58	Illumina HiSeq 2500	PAIRED	PCR	ILLUMINA
ERR4204278	PRJEB37886	AMPLICON	SAMEA6915944	ERX4165305	COG-UK/PHEC-19DD0	Illumina HiSeq 2500	PAIRED	PCR	ILLUMINA
ERR4204279	PRJEB37886	AMPLICON	SAMEA6915947	ERX4165308	COG-UK/PHEC-11C80	NextSeq 550	PAIRED	PCR	ILLUMINA
ERR4204280	PRJEB37886	AMPLICON	SAMEA6915948	ERX4165307	COG-UK/NORW-E839C	NextSeq 500	PAIRED	PCR	ILLUMINA
ERR4204284	PRJEB37886	AMPLICON	SAMEA6915953	ERX4165312	COG-UK/PHEC-1137C	NextSeq 550	PAIRED	PCR	ILLUMINA
ERR4204285	PRJEB37886	AMPLICON	SAMEA6915954	ERX4165313	COG-UK/PHEC-1875B	NextSeq 550	PAIRED	PCR	ILLUMINA
ERR4204286	PRJEB37886	AMPLICON	SAMEA6915955	ERX4165314	COG-UK/PHEC-15493	NextSeq 550	PAIRED	PCR	ILLUMINA
ERR4204287	PRJEB37886	AMPLICON	SAMEA6915956	ERX4165315	COG-UK/PHEC-17631	Illumina HiSeq 2500	PAIRED	PCR	ILLUMINA
ERR4204289	PRJEB37886	AMPLICON	SAMEA6915959	ERX4165317	COG-UK/PHEC-185AC	NextSeq 550	PAIRED	PCR	ILLUMINA
ERR4204290	PRJEB37886	AMPLICON	SAMEA6915962	ERX4165319	COG-UK/PHEC-169FD	Illumina HiSeq 2500	PAIRED	PCR	ILLUMINA
ERR4204291	PRJEB37886	AMPLICON	SAMEA6915963	ERX4165320	COG-UK/PHEC-1AB5D	NextSeq 550	PAIRED	PCR	ILLUMINA
ERR4204293	PRJEB37886	AMPLICON	SAMEA6915964	ERX4165321	COG-UK/PHEC-1BEBD	Illumina HiSeq 2500	PAIRED	PCR	ILLUMINA
ERR4204301	PRJEB37886	AMPLICON	SAMEA6915971	ERX4165330	COG-UK/PHEC-12BCE	Illumina HiSeq 2500	PAIRED	PCR	ILLUMINA
ERR4204302	PRJEB37886	AMPLICON	SAMEA6915970	ERX4165328	COG-UK/PHEC-10AC3	NextSeq 550	PAIRED	PCR	ILLUMINA
ERR4204304	PRJEB37886	AMPLICON	SAMEA6915973	ERX4165332	COG-UK/PHEC-16DF1	Illumina HiSeq 2500	PAIRED	PCR	ILLUMINA
ERR4204306	PRJEB37886	AMPLICON	SAMEA6915975	ERX4165334	COG-UK/PHEC-134A4	Illumina HiSeq 2500	PAIRED	PCR	ILLUMINA
ERR4204308	PRJEB37886	AMPLICON	SAMEA6915977	ERX4165336	COG-UK/PHEC-1691B	NextSeq 550	PAIRED	PCR	ILLUMINA
ERR4204309	PRJEB37886	AMPLICON	SAMEA6915981	ERX4165338	COG-UK/PHEC-1383F	Illumina HiSeq 2500	PAIRED	PCR	ILLUMINA
ERR4204311	PRJEB37886	AMPLICON	SAMEA6915979	ERX4165341	COG-UK/PHEC-19471	Illumina HiSeq 2500	PAIRED	PCR	ILLUMINA
ERR4204312	PRJEB37886	AMPLICON	SAMEA6915980	ERX4165339	COG-UK/PHEC-103D7	NextSeq 550	PAIRED	PCR	ILLUMINA
ERR4204313	PRJEB37886	AMPLICON	SAMEA6915983	ERX4165342	COG-UK/PHEC-10D42	NextSeq 550	PAIRED	PCR	ILLUMINA
ERR4204314	PRJEB37886	AMPLICON	SAMEA6915984	ERX4165343	COG-UK/PHEC-1C7C0	NextSeq 550	PAIRED	PCR	ILLUMINA
ERR4204316	PRJEB37886	AMPLICON	SAMEA6915986	ERX4165345	COG-UK/PHEC-1A892	NextSeq 550	PAIRED	PCR	ILLUMINA
ERR4204317	PRJEB37886	AMPLICON	SAMEA6915987	ERX4165346	COG-UK/PHEC-1608F	Illumina HiSeq 2500	PAIRED	PCR	ILLUMINA
ERR4204318	PRJEB37886	AMPLICON	SAMEA6915989	ERX4165348	COG-UK/PHEC-16E2B	Illumina HiSeq 2500	PAIRED	PCR	ILLUMINA
ERR4204319	PRJEB37886	AMPLICON	SAMEA6915990	ERX4165349	COG-UK/PHEC-19ABB	Illumina HiSeq 2500	PAIRED	PCR	ILLUMINA
ERR4204320	PRJEB37886	AMPLICON	SAMEA6915991	ERX4165350	COG-UK/PHEC-110DF	NextSeq 550	PAIRED	PCR	ILLUMINA
ERR4204328	PRJEB37886	AMPLICON	SAMEA6916000	ERX4165358	COG-UK/PHEC-14B08	Illumina HiSeq 2500	PAIRED	PCR	ILLUMINA
ERR4204330	PRJEB37886	AMPLICON	SAMEA6916002	ERX4165360	COG-UK/PHEC-1BE9F	Illumina HiSeq 2500	PAIRED	PCR	ILLUMINA
ERR4204331	PRJEB37886	AMPLICON	SAMEA6916003	ERX4165361	COG-UK/PHEC-1C06B	Illumina HiSeq 2500	PAIRED	PCR	ILLUMINA
ERR4204333	PRJEB37886	AMPLICON	SAMEA6916005	ERX4165363	COG-UK/PHEC-16D2E	Illumina HiSeq 2500	PAIRED	PCR	ILLUMINA
ERR4204334	PRJEB37886	AMPLICON	SAMEA6916006	ERX4165364	COG-UK/PHEC-10067	NextSeq 550	PAIRED	PCR	ILLUMINA
ERR4204336	PRJEB37886	AMPLICON	SAMEA6916008	ERX4165366	COG-UK/PHEC-12A49	Illumina HiSeq 2500	PAIRED	PCR	ILLUMINA
ERR4204339	PRJEB37886	AMPLICON	SAMEA6916010	ERX4165368	COG-UK/PHEC-179A1	Illumina HiSeq 2500	PAIRED	PCR	ILLUMINA
ERR4204340	PRJEB37886	AMPLICON	SAMEA6916011	ERX4165370	COG-UK/PHEC-171A9	Illumina HiSeq 2500	PAIRED	PCR	ILLUMINA
ERR4204342	PRJEB37886	AMPLICON	SAMEA6915932	ERX4165372	COG-UK/PHEC-10805	NextSeq 550	PAIRED	PCR	ILLUMINA
ERR4204348	PRJEB37886	AMPLICON	SAMEA6916020	ERX4165381	COG-UK/NORW-E8851	NextSeq 500	PAIRED	PCR	ILLUMINA
ERR4204349	PRJEB37886	AMPLICON	SAMEA6916018	ERX4165378	COG-UK/PHEC-10577	NextSeq 550	PAIRED	PCR	ILLUMINA
ERR4204350	PRJEB37886	AMPLICON	SAMEA6916021	ERX4165379	COG-UK/PHEC-1C168	Illumina HiSeq 2500	PAIRED	PCR	ILLUMINA
ERR4204351	PRJEB37886	AMPLICON	SAMEA6916016	ERX4165375	COG-UK/PHEC-107EA	NextSeq 550	PAIRED	PCR	ILLUMINA
ERR4204358	PRJEB37886	AMPLICON	SAMEA6916028	ERX4165387	COG-UK/PHEC-168D2	NextSeq 550	PAIRED	PCR	ILLUMINA
ERR4204364	PRJEB37886	AMPLICON	SAMEA6915988	ERX4165347	COG-UK/PHEC-1532D	NextSeq 550	PAIRED	PCR	ILLUMINA
ERR4204367	PRJEB37886	AMPLICON	SAMEA6915826	ERX4165394	COG-UK/PHEC-19383	Illumina HiSeq 2500	PAIRED	PCR	ILLUMINA
ERR4204368	PRJEB37886	AMPLICON	SAMEA6915952	ERX4165398	COG-UK/PHEC-12BEC	Illumina HiSeq 2500	PAIRED	PCR	ILLUMINA
ERR4204369	PRJEB37886	AMPLICON	SAMEA6916036	ERX4165397	COG-UK/PHEC-15369	NextSeq 550	PAIRED	PCR	ILLUMINA
ERR4204370	PRJEB37886	AMPLICON	SAMEA6916035	ERX4165396	COG-UK/PHEC-11EF3	Illumina HiSeq 2500	PAIRED	PCR	ILLUMINA
ERR4204371	PRJEB37886	AMPLICON	SAMEA6916038	ERX4165400	COG-UK/PHEC-1BCE0	Illumina HiSeq 2500	PAIRED	PCR	ILLUMINA
ERR4204378	PRJEB37886	AMPLICON	SAMEA6916045	ERX4165407	COG-UK/PHEC-129D3	Illumina HiSeq 2500	PAIRED	PCR	ILLUMINA
ERR4204379	PRJEB37886	AMPLICON	SAMEA6916047	ERX4165409	COG-UK/PHEC-16A63	NextSeq 550	PAIRED	PCR	ILLUMINA
ERR4204380	PRJEB37886	AMPLICON	SAMEA6916049	ERX4165410	COG-UK/PHEC-12D22	Illumina HiSeq 2500	PAIRED	PCR	ILLUMINA
ERR4204384	PRJEB37886	AMPLICON	SAMEA6916051	ERX4165413	COG-UK/PHEC-10568	NextSeq 550	PAIRED	PCR	ILLUMINA
ERR4204385	PRJEB37886	AMPLICON	SAMEA6916052	ERX4165414	COG-UK/PHEC-128B8	Illumina HiSeq 2500	PAIRED	PCR	ILLUMINA
ERR4204388	PRJEB37886	AMPLICON	SAMEA6916058	ERX4165420	COG-UK/NORW-E88D9	NextSeq 500	PAIRED	PCR	ILLUMINA
ERR4204389	PRJEB37886	AMPLICON	SAMEA6916057	ERX4165419	COG-UK/PHEC-1A7E0	NextSeq 550	PAIRED	PCR	ILLUMINA
ERR4204390	PRJEB37886	AMPLICON	SAMEA6916056	ERX4165417	COG-UK/PHEC-1822D	NextSeq 550	PAIRED	PCR	ILLUMINA
ERR4204393	PRJEB37886	AMPLICON	SAMEA6916059	ERX4165421	COG-UK/PHEC-191C5	Illumina HiSeq 2500	PAIRED	PCR	ILLUMINA
ERR4204396	PRJEB37886	AMPLICON	SAMEA6916062	ERX4165424	COG-UK/PHEC-12751	NextSeq 550	PAIRED	PCR	ILLUMINA
ERR4204400	PRJEB37886	AMPLICON	SAMEA6916066	ERX4165428	COG-UK/PHEC-1B9DA	Illumina HiSeq 2500	PAIRED	PCR	ILLUMINA
ERR4204401	PRJEB37886	AMPLICON	SAMEA6916067	ERX4165429	COG-UK/PHEC-1A9CC	NextSeq 550	PAIRED	PCR	ILLUMINA
ERR4204402	PRJEB37886	AMPLICON	SAMEA6916068	ERX4165430	COG-UK/PHEC-192A4	Illumina HiSeq 2500	PAIRED	PCR	ILLUMINA
ERR4204405	PRJEB37886	AMPLICON	SAMEA6916070	ERX4165433	COG-UK/PHEC-125A2	NextSeq 550	PAIRED	PCR	ILLUMINA
ERR4204406	PRJEB37886	AMPLICON	SAMEA6916073	ERX4165435	COG-UK/PHEC-1B318	NextSeq 550	PAIRED	PCR	ILLUMINA
ERR4204408	PRJEB37886	AMPLICON	SAMEA6916072	ERX4165434	COG-UK/PHEC-10A4B	NextSeq 550	PAIRED	PCR	ILLUMINA
ERR4204417	PRJEB37886	AMPLICON	SAMEA6916081	ERX4165442	COG-UK/PHEC-13F67	Illumina HiSeq 2500	PAIRED	PCR	ILLUMINA
ERR4204418	PRJEB37886	AMPLICON	SAMEA6916084	ERX4165446	COG-UK/PHEC-1BFD8	Illumina HiSeq 2500	PAIRED	PCR	ILLUMINA
ERR4204420	PRJEB37886	AMPLICON	SAMEA6916086	ERX4165448	COG-UK/PHEC-17419	Illumina HiSeq 2500	PAIRED	PCR	ILLUMINA
ERR4204422	PRJEB37886	AMPLICON	SAMEA6916088	ERX4165450	COG-UK/PHEC-126CD	NextSeq 550	PAIRED	PCR	ILLUMINA
ERR4204425	PRJEB37886	AMPLICON	SAMEA6916089	ERX4165451	COG-UK/PHEC-10119	NextSeq 550	PAIRED	PCR	ILLUMINA
ERR4204426	PRJEB37886	AMPLICON	SAMEA6916091	ERX4165454	COG-UK/PHEC-11E7B	Illumina HiSeq 2500	PAIRED	PCR	ILLUMINA
ERR4204431	PRJEB37886	AMPLICON	SAMEA6916097	ERX4165459	COG-UK/PHEC-16210	Illumina HiSeq 2500	PAIRED	PCR	ILLUMINA
ERR4204432	PRJEB37886	AMPLICON	SAMEA6916098	ERX4165460	COG-UK/PHEC-1AAAB	NextSeq 550	PAIRED	PCR	ILLUMINA
ERR4204438	PRJEB37886	AMPLICON	SAMEA6916103	ERX4165465	COG-UK/PHEC-1A59B	NextSeq 550	PAIRED	PCR	ILLUMINA
ERR4204439	PRJEB37886	AMPLICON	SAMEA6916105	ERX4165467	COG-UK/PHEC-1865E	NextSeq 550	PAIRED	PCR	ILLUMINA
ERR4204440	PRJEB37886	AMPLICON	SAMEA6916106	ERX4165468	COG-UK/PHEC-12E5C	Illumina HiSeq 2500	PAIRED	PCR	ILLUMINA
ERR4204441	PRJEB37886	AMPLICON	SAMEA6916107	ERX4165469	COG-UK/PHEC-14582	Illumina HiSeq 2500	PAIRED	PCR	ILLUMINA
ERR4204448	PRJEB37886	AMPLICON	SAMEA6872487	ERX4165480	COG-UK/PHEC-1B13C	NextSeq 550	PAIRED	PCR	ILLUMINA
ERR4204449	PRJEB37886	AMPLICON	SAMEA6916118	ERX4165481	COG-UK/PHEC-13741	Illumina HiSeq 2500	PAIRED	PCR	ILLUMINA
ERR4204451	PRJEB37886	AMPLICON	SAMEA6916120	ERX4165483	COG-UK/PHEC-108C9	NextSeq 550	PAIRED	PCR	ILLUMINA
ERR4204452	PRJEB37886	AMPLICON	SAMEA6916121	ERX4165484	COG-UK/PHEC-141E8	Illumina HiSeq 2500	PAIRED	PCR	ILLUMINA
ERR4204454	PRJEB37886	AMPLICON	SAMEA6916124	ERX4165487	COG-UK/PHEC-19EA0	Illumina HiSeq 2500	PAIRED	PCR	ILLUMINA
ERR4204466	PRJEB37886	AMPLICON	SAMEA6916135	ERX4165498	COG-UK/PHEC-15581	NextSeq 550	PAIRED	PCR	ILLUMINA
ERR4204467	PRJEB37886	AMPLICON	SAMEA6916136	ERX4165499	COG-UK/PHEC-16034	Illumina HiSeq 2500	PAIRED	PCR	ILLUMINA
ERR4204477	PRJEB37886	AMPLICON	SAMEA6916142	ERX4165505	COG-UK/PHEC-14C23	Illumina HiSeq 2500	PAIRED	PCR	ILLUMINA
ERR4204480	PRJEB37886	AMPLICON	SAMEA6916146	ERX4165509	COG-UK/PHEC-1733A	Illumina HiSeq 2500	PAIRED	PCR	ILLUMINA
ERR4204483	PRJEB37886	AMPLICON	SAMEA6916149	ERX4165512	COG-UK/PHEC-186C7	NextSeq 550	PAIRED	PCR	ILLUMINA
ERR4204491	PRJEB37886	AMPLICON	SAMEA6916158	ERX4165520	COG-UK/PHEC-163A4	Illumina HiSeq 2500	PAIRED	PCR	ILLUMINA
ERR4204495	PRJEB37886	AMPLICON	SAMEA6916159	ERX4165522	COG-UK/PHEC-1100C	NextSeq 550	PAIRED	PCR	ILLUMINA
ERR4204496	PRJEB37886	AMPLICON	SAMEA6916163	ERX4165526	COG-UK/PHEC-15DA7	Illumina HiSeq 2500	PAIRED	PCR	ILLUMINA
ERR4204498	PRJEB37886	AMPLICON	SAMEA6916164	ERX4165527	COG-UK/NORW-E8824	NextSeq 500	PAIRED	PCR	ILLUMINA
ERR4204500	PRJEB37886	AMPLICON	SAMEA6916169	ERX4165531	COG-UK/PHEC-159A3	NextSeq 550	PAIRED	PCR	ILLUMINA
ERR4204501	PRJEB37886	AMPLICON	SAMEA6916167	ERX4165529	COG-UK/PHEC-166D8	NextSeq 550	PAIRED	PCR	ILLUMINA
ERR4204502	PRJEB37886	AMPLICON	SAMEA6916170	ERX4165533	COG-UK/NORW-E8059	NextSeq 500	PAIRED	PCR	ILLUMINA
ERR4204503	PRJEB37886	AMPLICON	SAMEA6916128	ERX4165532	COG-UK/PHEC-1AFF7	NextSeq 550	PAIRED	PCR	ILLUMINA
ERR4204505	PRJEB37886	AMPLICON	SAMEA6916171	ERX4165534	COG-UK/PHEC-1C05C	Illumina HiSeq 2500	PAIRED	PCR	ILLUMINA
ERR4204509	PRJEB37886	AMPLICON	SAMEA6916175	ERX4165538	COG-UK/NORW-E8244	NextSeq 500	PAIRED	PCR	ILLUMINA
ERR4204510	PRJEB37886	AMPLICON	SAMEA6916176	ERX4165539	COG-UK/NORW-E89C7	NextSeq 500	PAIRED	PCR	ILLUMINA
ERR4204511	PRJEB37886	AMPLICON	SAMEA6916177	ERX4165540	COG-UK/PHEC-14F2A	Illumina HiSeq 2500	PAIRED	PCR	ILLUMINA
ERR4204512	PRJEB37886	AMPLICON	SAMEA6916178	ERX4165541	COG-UK/PHEC-17B7E	Illumina HiSeq 2500	PAIRED	PCR	ILLUMINA
ERR4204513	PRJEB37886	AMPLICON	SAMEA6916181	ERX4165542	COG-UK/PHEC-10BB1	NextSeq 550	PAIRED	PCR	ILLUMINA
ERR4204514	PRJEB37886	AMPLICON	SAMEA6916179	ERX4165543	COG-UK/PHEC-185E8	NextSeq 550	PAIRED	PCR	ILLUMINA
ERR4204516	PRJEB37886	AMPLICON	SAMEA6916182	ERX4165545	COG-UK/PHEC-104F2	NextSeq 550	PAIRED	PCR	ILLUMINA
ERR4204521	PRJEB37886	AMPLICON	SAMEA6916185	ERX4165548	COG-UK/PHEC-16016	Illumina HiSeq 2500	PAIRED	PCR	ILLUMINA
ERR4204523	PRJEB37886	AMPLICON	SAMEA6916191	ERX4165554	COG-UK/PHEC-13811	Illumina HiSeq 2500	PAIRED	PCR	ILLUMINA
ERR4204524	PRJEB37886	AMPLICON	SAMEA6916189	ERX4165553	COG-UK/PHEC-12A76	Illumina HiSeq 2500	PAIRED	PCR	ILLUMINA
ERR4204525	PRJEB37886	AMPLICON	SAMEA6916190	ERX4165552	COG-UK/PHEC-13C9D	Illumina HiSeq 2500	PAIRED	PCR	ILLUMINA
ERR4204527	PRJEB37886	AMPLICON	SAMEA6916193	ERX4165556	COG-UK/PHEC-1093F	NextSeq 550	PAIRED	PCR	ILLUMINA
ERR4204528	PRJEB37886	AMPLICON	SAMEA6916113	ERX4165476	COG-UK/PHEC-10717	NextSeq 550	PAIRED	PCR	ILLUMINA
ERR4204529	PRJEB37886	AMPLICON	SAMEA6916195	ERX4165558	COG-UK/PHEC-131DA	Illumina HiSeq 2500	PAIRED	PCR	ILLUMINA
ERR4204530	PRJEB37886	AMPLICON	SAMEA6916194	ERX4165557	COG-UK/PHEC-1AC78	NextSeq 550	PAIRED	PCR	ILLUMINA
ERR4204531	PRJEB37886	AMPLICON	SAMEA6916196	ERX4165559	COG-UK/PHEC-194EA	Illumina HiSeq 2500	PAIRED	PCR	ILLUMINA
ERR4204534	PRJEB37886	AMPLICON	SAMEA6916197	ERX4165562	COG-UK/PHEC-15BF8	Illumina HiSeq 2500	PAIRED	PCR	ILLUMINA
ERR4204543	PRJEB37886	AMPLICON	SAMEA6916203	ERX4165566	COG-UK/PHEC-10EC7	NextSeq 550	PAIRED	PCR	ILLUMINA
ERR4204549	PRJEB37886	AMPLICON	SAMEA6916212	ERX4165575	COG-UK/PHEC-139E1	Illumina HiSeq 2500	PAIRED	PCR	ILLUMINA
ERR4204551	PRJEB37886	AMPLICON	SAMEA6916215	ERX4165578	COG-UK/PHEC-17938	Illumina HiSeq 2500	PAIRED	PCR	ILLUMINA
ERR4204555	PRJEB37886	AMPLICON	SAMEA6916218	ERX4165581	COG-UK/PHEC-14564	Illumina HiSeq 2500	PAIRED	PCR	ILLUMINA
ERR4204558	PRJEB37886	AMPLICON	SAMEA6916223	ERX4165585	COG-UK/PHEC-16025	Illumina HiSeq 2500	PAIRED	PCR	ILLUMINA
ERR4204561	PRJEB37886	AMPLICON	SAMEA6916224	ERX4165588	COG-UK/PHEC-1740A	Illumina HiSeq 2500	PAIRED	PCR	ILLUMINA
ERR4204563	PRJEB37886	AMPLICON	SAMEA6916227	ERX4165590	COG-UK/PHEC-1C906	NextSeq 550	PAIRED	PCR	ILLUMINA
ERR4204564	PRJEB37886	AMPLICON	SAMEA6916229	ERX4165592	COG-UK/PHEC-15572	NextSeq 550	PAIRED	PCR	ILLUMINA
ERR4204569	PRJEB37886	AMPLICON	SAMEA6916234	ERX4165597	COG-UK/PHEC-12B82	Illumina HiSeq 2500	PAIRED	PCR	ILLUMINA
ERR4204573	PRJEB37886	AMPLICON	SAMEA6916237	ERX4165600	COG-UK/PHEC-17974	Illumina HiSeq 2500	PAIRED	PCR	ILLUMINA
ERR4204578	PRJEB37886	AMPLICON	SAMEA6916243	ERX4165606	COG-UK/PHEC-1C335	NextSeq 550	PAIRED	PCR	ILLUMINA
ERR4204604	PRJEB37886	AMPLICON	SAMEA6916268	ERX4165632	COG-UK/PHEC-1C02F	Illumina HiSeq 2500	PAIRED	PCR	ILLUMINA
ERR4204608	PRJEB37886	AMPLICON	SAMEA6916270	ERX4165634	COG-UK/PHEC-188A3	NextSeq 550	PAIRED	PCR	ILLUMINA
ERR4204611	PRJEB37886	AMPLICON	SAMEA6916274	ERX4165639	COG-UK/PHEC-11F1E	Illumina HiSeq 2500	PAIRED	PCR	ILLUMINA
ERR4204616	PRJEB37886	AMPLICON	SAMEA6916278	ERX4165644	COG-UK/PHEC-11330	NextSeq 550	PAIRED	PCR	ILLUMINA
ERR4204618	PRJEB37886	AMPLICON	SAMEA6916282	ERX4165645	COG-UK/NORW-E87FA	NextSeq 500	PAIRED	PCR	ILLUMINA
ERR4204626	PRJEB37886	AMPLICON	SAMEA6916290	ERX4165654	COG-UK/PHEC-13204	Illumina HiSeq 2500	PAIRED	PCR	ILLUMINA
ERR4204633	PRJEB37886	AMPLICON	SAMEA6916299	ERX4165662	COG-UK/PHEC-15ADD	Illumina HiSeq 2500	PAIRED	PCR	ILLUMINA
ERR4204638	PRJEB37886	AMPLICON	SAMEA6916302	ERX4165665	COG-UK/PHEC-15466	NextSeq 550	PAIRED	PCR	ILLUMINA
ERR4204647	PRJEB37886	AMPLICON	SAMEA6916310	ERX4165674	COG-UK/PHEC-13B36	Illumina HiSeq 2500	PAIRED	PCR	ILLUMINA
ERR4204655	PRJEB37886	AMPLICON	SAMEA6916320	ERX4165683	COG-UK/PHEC-10B93	NextSeq 550	PAIRED	PCR	ILLUMINA
ERR4204664	PRJEB37886	AMPLICON	SAMEA6916328	ERX4165693	COG-UK/PHEC-18041	NextSeq 550	PAIRED	PCR	ILLUMINA
ERR4204665	PRJEB37886	AMPLICON	SAMEA6916327	ERX4165691	COG-UK/PHEC-1824B	NextSeq 550	PAIRED	PCR	ILLUMINA
ERR4204667	PRJEB37886	AMPLICON	SAMEA6916332	ERX4165696	COG-UK/PHEC-1B433	NextSeq 550	PAIRED	PCR	ILLUMINA
ERR4204673	PRJEB37886	AMPLICON	SAMEA6916336	ERX4165699	COG-UK/PHEC-194DB	Illumina HiSeq 2500	PAIRED	PCR	ILLUMINA
ERR4204674	PRJEB37886	AMPLICON	SAMEA6916338	ERX4165702	COG-UK/PHEC-1028F	NextSeq 550	PAIRED	PCR	ILLUMINA
ERR4204676	PRJEB37886	AMPLICON	SAMEA6916340	ERX4165704	COG-UK/PHEC-166BA	NextSeq 550	PAIRED	PCR	ILLUMINA
ERR4204677	PRJEB37886	AMPLICON	SAMEA6916343	ERX4165707	COG-UK/PHEC-18621	NextSeq 550	PAIRED	PCR	ILLUMINA
ERR4204678	PRJEB37886	AMPLICON	SAMEA6916342	ERX4165708	COG-UK/PHEC-19611	Illumina HiSeq 2500	PAIRED	PCR	ILLUMINA
ERR4204682	PRJEB37886	AMPLICON	SAMEA6916345	ERX4165710	COG-UK/PHEC-167D5	NextSeq 550	PAIRED	PCR	ILLUMINA
ERR4204693	PRJEB37886	AMPLICON	SAMEA6916358	ERX4165722	COG-UK/NORW-E8A00	NextSeq 500	PAIRED	PCR	ILLUMINA
ERR4204709	PRJEB37886	AMPLICON	SAMEA6916372	ERX4165737	COG-UK/PHEC-10164	NextSeq 550	PAIRED	PCR	ILLUMINA
ERR4204710	PRJEB37886	AMPLICON	SAMEA6916373	ERX4165738	COG-UK/PHEC-11E8A	Illumina HiSeq 2500	PAIRED	PCR	ILLUMINA
ERR4204711	PRJEB37886	AMPLICON	SAMEA6916377	ERX4165742	COG-UK/PHEC-127D9	NextSeq 550	PAIRED	PCR	ILLUMINA
ERR4204713	PRJEB37886	AMPLICON	SAMEA6916374	ERX4165740	COG-UK/PHEC-1C872	NextSeq 550	PAIRED	PCR	ILLUMINA
ERR4204714	PRJEB37886	AMPLICON	SAMEA6916375	ERX4165741	COG-UK/PHEC-17FDC	NextSeq 550	PAIRED	PCR	ILLUMINA
ERR4204715	PRJEB37886	AMPLICON	SAMEA6916376	ERX4165739	COG-UK/PHEC-15202	NextSeq 550	PAIRED	PCR	ILLUMINA
ERR4204719	PRJEB37886	AMPLICON	SAMEA6916382	ERX4165747	COG-UK/PHEC-1391E	Illumina HiSeq 2500	PAIRED	PCR	ILLUMINA
ERR4204723	PRJEB37886	AMPLICON	SAMEA6916383	ERX4165749	COG-UK/PHEC-12E01	Illumina HiSeq 2500	PAIRED	PCR	ILLUMINA
ERR4204725	PRJEB37886	AMPLICON	SAMEA6916384	ERX4165752	COG-UK/PHEC-16B24	Illumina HiSeq 2500	PAIRED	PCR	ILLUMINA
ERR4204726	PRJEB37886	AMPLICON	SAMEA6916388	ERX4165753	COG-UK/PHEC-110FD	NextSeq 550	PAIRED	PCR	ILLUMINA
ERR4204727	PRJEB37886	AMPLICON	SAMEA6916390	ERX4165755	COG-UK/PHEC-13DE5	Illumina HiSeq 2500	PAIRED	PCR	ILLUMINA
ERR4204728	PRJEB37886	AMPLICON	SAMEA6916391	ERX4165756	COG-UK/PHEC-156AC	NextSeq 550	PAIRED	PCR	ILLUMINA
ERR4204731	PRJEB37886	AMPLICON	SAMEA6916392	ERX4165757	COG-UK/PHEC-100A3	NextSeq 550	PAIRED	PCR	ILLUMINA
ERR4204735	PRJEB37886	AMPLICON	SAMEA6916397	ERX4165761	COG-UK/PHEC-17428	Illumina HiSeq 2500	PAIRED	PCR	ILLUMINA
ERR4204738	PRJEB37886	AMPLICON	SAMEA6916400	ERX4165765	COG-UK/PHEC-1683C	Illumina HiSeq 2500	PAIRED	PCR	ILLUMINA
ERR4204741	PRJEB37886	AMPLICON	SAMEA6916404	ERX4165769	COG-UK/PHEC-1BC59	Illumina HiSeq 2500	PAIRED	PCR	ILLUMINA
ERR4204745	PRJEB37886	AMPLICON	SAMEA6916407	ERX4165772	COG-UK/PHEC-16A54	Illumina HiSeq 2500	PAIRED	PCR	ILLUMINA
ERR4204746	PRJEB37886	AMPLICON	SAMEA6916409	ERX4165774	COG-UK/PHEC-159D0	NextSeq 550	PAIRED	PCR	ILLUMINA
ERR4204751	PRJEB37886	AMPLICON	SAMEA6916414	ERX4165779	COG-UK/PHEC-16650	NextSeq 550	PAIRED	PCR	ILLUMINA
ERR4204752	PRJEB37886	AMPLICON	SAMEA6916415	ERX4165780	COG-UK/PHEC-12803	Illumina HiSeq 2500	PAIRED	PCR	ILLUMINA
ERR4204753	PRJEB37886	AMPLICON	SAMEA6916416	ERX4165782	COG-UK/PHEC-1240F	NextSeq 550	PAIRED	PCR	ILLUMINA
ERR4204759	PRJEB37886	AMPLICON	SAMEA6916422	ERX4165786	COG-UK/PHEC-1243C	NextSeq 550	PAIRED	PCR	ILLUMINA
ERR4204760	PRJEB37886	AMPLICON	SAMEA6916423	ERX4165788	COG-UK/PHEC-131BC	Illumina HiSeq 2500	PAIRED	PCR	ILLUMINA
ERR4204767	PRJEB37886	AMPLICON	SAMEA6916431	ERX4165796	COG-UK/PHEC-1C0E3	Illumina HiSeq 2500	PAIRED	PCR	ILLUMINA
ERR4204768	PRJEB37886	AMPLICON	SAMEA6916430	ERX4165795	COG-UK/PHEC-104E3	NextSeq 550	PAIRED	PCR	ILLUMINA
ERR4204769	PRJEB37886	AMPLICON	SAMEA6916432	ERX4165797	COG-UK/PHEC-1681E	Illumina HiSeq 2500	PAIRED	PCR	ILLUMINA
ERR4204772	PRJEB37886	AMPLICON	SAMEA6916434	ERX4165799	COG-UK/PHEC-15E1D	Illumina HiSeq 2500	PAIRED	PCR	ILLUMINA
ERR4204774	PRJEB37886	AMPLICON	SAMEA6916437	ERX4165802	COG-UK/PHEC-1832A	NextSeq 550	PAIRED	PCR	ILLUMINA
ERR4204775	PRJEB37886	AMPLICON	SAMEA6916438	ERX4165803	COG-UK/PHEC-157A9	NextSeq 550	PAIRED	PCR	ILLUMINA
ERR4204776	PRJEB37886	AMPLICON	SAMEA6916436	ERX4165801	COG-UK/PHEC-184AF	NextSeq 550	PAIRED	PCR	ILLUMINA
ERR4204777	PRJEB37886	AMPLICON	SAMEA6916440	ERX4165805	COG-UK/PHEC-19040	Illumina HiSeq 2500	PAIRED	PCR	ILLUMINA
ERR4204784	PRJEB37886	AMPLICON	SAMEA6916447	ERX4165812	COG-UK/NORW-E8CDD	NextSeq 500	PAIRED	PCR	ILLUMINA
ERR4204791	PRJEB37886	AMPLICON	SAMEA6916454	ERX4165819	COG-UK/PHEC-13547	Illumina HiSeq 2500	PAIRED	PCR	ILLUMINA
ERR4204792	PRJEB37886	AMPLICON	SAMEA6916455	ERX4165820	COG-UK/PHEC-11567	NextSeq 550	PAIRED	PCR	ILLUMINA
ERR4204799	PRJEB37886	AMPLICON	SAMEA6916464	ERX4165830	COG-UK/PHEC-184BE	NextSeq 550	PAIRED	PCR	ILLUMINA
ERR4204801	PRJEB37886	AMPLICON	SAMEA6916462	ERX4165827	COG-UK/PHEC-127F7	Illumina HiSeq 2500	PAIRED	PCR	ILLUMINA
ERR4204802	PRJEB37886	AMPLICON	SAMEA6916463	ERX4165829	COG-UK/PHEC-1980C	Illumina HiSeq 2500	PAIRED	PCR	ILLUMINA
ERR4204804	PRJEB37886	AMPLICON	SAMEA6916466	ERX4165831	COG-UK/PHEC-16201	Illumina HiSeq 2500	PAIRED	PCR	ILLUMINA
ERR4204811	PRJEB37886	AMPLICON	SAMEA6916473	ERX4165837	COG-UK/PHEC-11FA5	Illumina HiSeq 2500	PAIRED	PCR	ILLUMINA
ERR4204814	PRJEB37886	AMPLICON	SAMEA6916477	ERX4165842	COG-UK/PHEC-116FB	NextSeq 550	PAIRED	PCR	ILLUMINA
ERR4204815	PRJEB37886	AMPLICON	SAMEA6916475	ERX4165840	COG-UK/PHEC-1667E	Illumina HiSeq 2500	PAIRED	PCR	ILLUMINA
ERR4204827	PRJEB37886	AMPLICON	SAMEA6916492	ERX4165857	COG-UK/PHEC-15E0E	Illumina HiSeq 2500	PAIRED	PCR	ILLUMINA
ERR4204828	PRJEB37886	AMPLICON	SAMEA6916491	ERX4165856	COG-UK/PHEC-10489	NextSeq 550	PAIRED	PCR	ILLUMINA
ERR4204830	PRJEB37886	AMPLICON	SAMEA6916493	ERX4165858	COG-UK/PHEC-17DD2	Illumina HiSeq 2500	PAIRED	PCR	ILLUMINA
ERR4204833	PRJEB37886	AMPLICON	SAMEA6916495	ERX4165861	COG-UK/PHEC-1C39F	NextSeq 550	PAIRED	PCR	ILLUMINA
ERR4204834	PRJEB37886	AMPLICON	SAMEA6916489	ERX4165854	COG-UK/PHEC-168A5	NextSeq 550	PAIRED	PCR	ILLUMINA
ERR4204835	PRJEB37886	AMPLICON	SAMEA6916498	ERX4165863	COG-UK/NORW-E8165	NextSeq 500	PAIRED	PCR	ILLUMINA
ERR4204838	PRJEB37886	AMPLICON	SAMEA6916501	ERX4165866	COG-UK/PHEC-17F36	NextSeq 550	PAIRED	PCR	ILLUMINA
ERR4204840	PRJEB37886	AMPLICON	SAMEA6916502	ERX4165867	COG-UK/PHEC-17E2A	Illumina HiSeq 2500	PAIRED	PCR	ILLUMINA
ERR4204842	PRJEB37886	AMPLICON	SAMEA6916506	ERX4165871	COG-UK/NORW-E82EA	NextSeq 500	PAIRED	PCR	ILLUMINA
ERR4204843	PRJEB37886	AMPLICON	SAMEA6916503	ERX4165868	COG-UK/PHEC-180F6	NextSeq 550	PAIRED	PCR	ILLUMINA
ERR4204845	PRJEB37886	AMPLICON	SAMEA6916508	ERX4165873	COG-UK/NORW-E87CD	NextSeq 500	PAIRED	PCR	ILLUMINA
ERR4204848	PRJEB37886	AMPLICON	SAMEA6916512	ERX4165877	COG-UK/PHEC-1A9F9	NextSeq 550	PAIRED	PCR	ILLUMINA
ERR4204850	PRJEB37886	AMPLICON	SAMEA6916511	ERX4165876	COG-UK/PHEC-116CE	NextSeq 550	PAIRED	PCR	ILLUMINA
ERR4204851	PRJEB37886	AMPLICON	SAMEA6916513	ERX4165878	COG-UK/PHEC-136BD	Illumina HiSeq 2500	PAIRED	PCR	ILLUMINA
ERR4204853	PRJEB37886	AMPLICON	SAMEA6916515	ERX4165880	COG-UK/PHEC-10137	NextSeq 550	PAIRED	PCR	ILLUMINA
ERR4204854	PRJEB37886	AMPLICON	SAMEA6916517	ERX4165882	COG-UK/NORW-E8AE2	NextSeq 500	PAIRED	PCR	ILLUMINA
ERR4204857	PRJEB37886	AMPLICON	SAMEA6916520	ERX4165885	COG-UK/PHEC-128A9	Illumina HiSeq 2500	PAIRED	PCR	ILLUMINA
ERR4204860	PRJEB37886	AMPLICON	SAMEA6916522	ERX4165887	COG-UK/PHEC-14C9C	Illumina HiSeq 2500	PAIRED	PCR	ILLUMINA
ERR4204861	PRJEB37886	AMPLICON	SAMEA6916523	ERX4165888	COG-UK/PHEC-19909	Illumina HiSeq 2500	PAIRED	PCR	ILLUMINA
ERR4204862	PRJEB37886	AMPLICON	SAMEA6916524	ERX4165889	COG-UK/PHEC-16DA6	Illumina HiSeq 2500	PAIRED	PCR	ILLUMINA
ERR4204864	PRJEB37886	AMPLICON	SAMEA6916527	ERX4165892	COG-UK/PHEC-101BF	NextSeq 550	PAIRED	PCR	ILLUMINA
ERR4204866	PRJEB37886	AMPLICON	SAMEA6916528	ERX4165893	COG-UK/PHEC-1186E	NextSeq 550	PAIRED	PCR	ILLUMINA
ERR4204867	PRJEB37886	AMPLICON	SAMEA6916530	ERX4165895	COG-UK/NORW-E810B	NextSeq 500	PAIRED	PCR	ILLUMINA
ERR4204871	PRJEB37886	AMPLICON	SAMEA6916533	ERX4165898	COG-UK/PHEC-11673	NextSeq 550	PAIRED	PCR	ILLUMINA
ERR4204874	PRJEB37886	AMPLICON	SAMEA6916536	ERX4165901	COG-UK/PHEC-10C27	NextSeq 550	PAIRED	PCR	ILLUMINA
ERR4204876	PRJEB37886	AMPLICON	SAMEA6916539	ERX4165904	COG-UK/NORW-E898B	NextSeq 500	PAIRED	PCR	ILLUMINA
ERR4204877	PRJEB37886	AMPLICON	SAMEA6916540	ERX4165905	COG-UK/PHEC-1540C	NextSeq 550	PAIRED	PCR	ILLUMINA
ERR4204878	PRJEB37886	AMPLICON	SAMEA6916541	ERX4165906	COG-UK/PHEC-1BA7D	Illumina HiSeq 2500	PAIRED	PCR	ILLUMINA
ERR4204879	PRJEB37886	AMPLICON	SAMEA6916543	ERX4165908	COG-UK/PHEC-1A12E	Illumina HiSeq 2500	PAIRED	PCR	ILLUMINA
ERR4204880	PRJEB37886	AMPLICON	SAMEA6916542	ERX4165907	COG-UK/PHEC-19A15	Illumina HiSeq 2500	PAIRED	PCR	ILLUMINA
ERR4204881	PRJEB37886	AMPLICON	SAMEA6916544	ERX4165909	COG-UK/PHEC-16605	NextSeq 550	PAIRED	PCR	ILLUMINA
ERR4204886	PRJEB37886	AMPLICON	SAMEA6916548	ERX4165913	COG-UK/PHEC-10832	NextSeq 550	PAIRED	PCR	ILLUMINA
ERR4204889	PRJEB37886	AMPLICON	SAMEA6916550	ERX4165915	COG-UK/PHEC-11BED	NextSeq 550	PAIRED	PCR	ILLUMINA
ERR4204890	PRJEB37886	AMPLICON	SAMEA6916553	ERX4165918	COG-UK/PHEC-15211	NextSeq 550	PAIRED	PCR	ILLUMINA
ERR4204893	PRJEB37886	AMPLICON	SAMEA6916555	ERX4165921	COG-UK/PHEC-18120	NextSeq 550	PAIRED	PCR	ILLUMINA
ERR4204894	PRJEB37886	AMPLICON	SAMEA6916557	ERX4165922	COG-UK/PHEC-1A74A	NextSeq 550	PAIRED	PCR	ILLUMINA
ERR4204896	PRJEB37886	AMPLICON	SAMEA6916559	ERX4165924	COG-UK/PHEC-10401	NextSeq 550	PAIRED	PCR	ILLUMINA
ERR4204897	PRJEB37886	AMPLICON	SAMEA6916560	ERX4165925	COG-UK/PHEC-17D87	Illumina HiSeq 2500	PAIRED	PCR	ILLUMINA
ERR4204898	PRJEB37886	AMPLICON	SAMEA6916561	ERX4165926	COG-UK/PHEC-1BE26	Illumina HiSeq 2500	PAIRED	PCR	ILLUMINA
ERR4204899	PRJEB37886	AMPLICON	SAMEA6916562	ERX4165927	COG-UK/PHEC-15660	NextSeq 550	PAIRED	PCR	ILLUMINA
ERR4204900	PRJEB37886	AMPLICON	SAMEA6916564	ERX4165929	COG-UK/PHEC-1AA14	NextSeq 550	PAIRED	PCR	ILLUMINA
ERR4204901	PRJEB37886	AMPLICON	SAMEA6916563	ERX4165928	COG-UK/PHEC-17CE4	Illumina HiSeq 2500	PAIRED	PCR	ILLUMINA
ERR4204902	PRJEB37886	AMPLICON	SAMEA6916566	ERX4165930	COG-UK/PHEC-1B530	NextSeq 550	PAIRED	PCR	ILLUMINA
ERR4204906	PRJEB37886	AMPLICON	SAMEA6916569	ERX4165934	COG-UK/PHEC-1B3FA	NextSeq 550	PAIRED	PCR	ILLUMINA
ERR4204907	PRJEB37886	AMPLICON	SAMEA6916570	ERX4165935	COG-UK/PHEC-148E3	NextSeq 550	PAIRED	PCR	ILLUMINA
ERR4204909	PRJEB37886	AMPLICON	SAMEA6916571	ERX4165936	COG-UK/PHEC-17F72	NextSeq 550	PAIRED	PCR	ILLUMINA
ERR4204913	PRJEB37886	AMPLICON	SAMEA6916577	ERX4165941	COG-UK/PHEC-11A95	NextSeq 550	PAIRED	PCR	ILLUMINA
ERR4204914	PRJEB37886	AMPLICON	SAMEA6916576	ERX4165942	COG-UK/PHEC-16E0D	Illumina HiSeq 2500	PAIRED	PCR	ILLUMINA
ERR4204920	PRJEB37886	AMPLICON	SAMEA6916582	ERX4165947	COG-UK/PHEC-145DD	Illumina HiSeq 2500	PAIRED	PCR	ILLUMINA
ERR4204921	PRJEB37886	AMPLICON	SAMEA6916585	ERX4165950	COG-UK/PHEC-11A68	NextSeq 550	PAIRED	PCR	ILLUMINA
ERR4204922	PRJEB37886	AMPLICON	SAMEA6916584	ERX4165949	COG-UK/PHEC-14D6C	Illumina HiSeq 2500	PAIRED	PCR	ILLUMINA
ERR4204932	PRJEB37886	AMPLICON	SAMEA6916593	ERX4165958	COG-UK/PHEC-1B10F	NextSeq 550	PAIRED	PCR	ILLUMINA
ERR4204933	PRJEB37886	AMPLICON	SAMEA6916596	ERX4165961	COG-UK/PHEC-1BF50	Illumina HiSeq 2500	PAIRED	PCR	ILLUMINA
ERR4204935	PRJEB37886	AMPLICON	SAMEA6916597	ERX4165962	COG-UK/PHEC-163B3	Illumina HiSeq 2500	PAIRED	PCR	ILLUMINA
ERR4204936	PRJEB37886	AMPLICON	SAMEA6916599	ERX4165964	COG-UK/PHEC-1BA22	Illumina HiSeq 2500	PAIRED	PCR	ILLUMINA
ERR4204937	PRJEB37886	AMPLICON	SAMEA6916600	ERX4165965	COG-UK/PHEC-15A55	NextSeq 550	PAIRED	PCR	ILLUMINA
ERR4204941	PRJEB37886	AMPLICON	SAMEA6916604	ERX4165969	COG-UK/PHEC-15150	NextSeq 550	PAIRED	PCR	ILLUMINA
ERR4204942	PRJEB37886	AMPLICON	SAMEA6916605	ERX4165970	COG-UK/PHEC-17F81	NextSeq 550	PAIRED	PCR	ILLUMINA
ERR4204943	PRJEB37886	AMPLICON	SAMEA6916606	ERX4165971	COG-UK/NORW-E81B0	NextSeq 500	PAIRED	PCR	ILLUMINA
ERR4204944	PRJEB37886	AMPLICON	SAMEA6916607	ERX4165973	COG-UK/PHEC-105FF	NextSeq 550	PAIRED	PCR	ILLUMINA
ERR4204945	PRJEB37886	AMPLICON	SAMEA6916608	ERX4165972	COG-UK/PHEC-1881C	NextSeq 550	PAIRED	PCR	ILLUMINA
ERR4204946	PRJEB37886	AMPLICON	SAMEA6916609	ERX4165974	COG-UK/PHEC-1BFBA	Illumina HiSeq 2500	PAIRED	PCR	ILLUMINA
ERR4204947	PRJEB37886	AMPLICON	SAMEA6916610	ERX4165975	COG-UK/PHEC-108AB	NextSeq 550	PAIRED	PCR	ILLUMINA
ERR4204948	PRJEB37886	AMPLICON	SAMEA6916611	ERX4165976	COG-UK/PHEC-1AB7B	NextSeq 550	PAIRED	PCR	ILLUMINA
ERR4204949	PRJEB37886	AMPLICON	SAMEA6916612	ERX4165977	COG-UK/PHEC-1BCC2	Illumina HiSeq 2500	PAIRED	PCR	ILLUMINA
ERR4204950	PRJEB37886	AMPLICON	SAMEA6916613	ERX4165978	COG-UK/PHEC-11D6F	NextSeq 550	PAIRED	PCR	ILLUMINA
ERR4204951	PRJEB37886	AMPLICON	SAMEA6916614	ERX4165979	COG-UK/NORW-E838D	NextSeq 500	PAIRED	PCR	ILLUMINA
ERR4204952	PRJEB37886	AMPLICON	SAMEA6916615	ERX4165980	COG-UK/PHEC-17297	Illumina HiSeq 2500	PAIRED	PCR	ILLUMINA
ERR4204954	PRJEB37886	AMPLICON	SAMEA6916616	ERX4165981	COG-UK/PHEC-10DF7	NextSeq 550	PAIRED	PCR	ILLUMINA
ERR4204956	PRJEB37886	AMPLICON	SAMEA6916618	ERX4165983	COG-UK/PHEC-1874C	NextSeq 550	PAIRED	PCR	ILLUMINA
ERR4204957	PRJEB37886	AMPLICON	SAMEA6916620	ERX4165985	COG-UK/PHEC-12CE9	Illumina HiSeq 2500	PAIRED	PCR	ILLUMINA
ERR4204958	PRJEB37886	AMPLICON	SAMEA6916621	ERX4165986	COG-UK/PHEC-19B8B	Illumina HiSeq 2500	PAIRED	PCR	ILLUMINA
ERR4204959	PRJEB37886	AMPLICON	SAMEA6916622	ERX4165987	COG-UK/PHEC-11E6C	Illumina HiSeq 2500	PAIRED	PCR	ILLUMINA
ERR4204962	PRJEB37886	AMPLICON	SAMEA6916625	ERX4165989	COG-UK/PHEC-1BF32	Illumina HiSeq 2500	PAIRED	PCR	ILLUMINA
ERR4204963	PRJEB37886	AMPLICON	SAMEA6916626	ERX4165991	COG-UK/PHEC-19EEC	Illumina HiSeq 2500	PAIRED	PCR	ILLUMINA
ERR4204964	PRJEB37886	AMPLICON	SAMEA6916627	ERX4165992	COG-UK/PHEC-16ADC	Illumina HiSeq 2500	PAIRED	PCR	ILLUMINA
ERR4204965	PRJEB37886	AMPLICON	SAMEA6916628	ERX4165993	COG-UK/PHEC-17E0C	Illumina HiSeq 2500	PAIRED	PCR	ILLUMINA
ERR4204969	PRJEB37886	AMPLICON	SAMEA6916631	ERX4165997	COG-UK/PHEC-16720	NextSeq 550	PAIRED	PCR	ILLUMINA
ERR4204970	PRJEB37886	AMPLICON	SAMEA6916633	ERX4165998	COG-UK/PHEC-105E0	NextSeq 550	PAIRED	PCR	ILLUMINA
ERR4204973	PRJEB37886	AMPLICON	SAMEA6916634	ERX4165999	COG-UK/PHEC-1045C	NextSeq 550	PAIRED	PCR	ILLUMINA
ERR4204975	PRJEB37886	AMPLICON	SAMEA6916637	ERX4166002	COG-UK/PHEC-1C13B	Illumina HiSeq 2500	PAIRED	PCR	ILLUMINA
ERR4204977	PRJEB37886	AMPLICON	SAMEA6916640	ERX4166005	COG-UK/PHEC-15976	NextSeq 550	PAIRED	PCR	ILLUMINA
ERR4204979	PRJEB37886	AMPLICON	SAMEA6916641	ERX4166006	COG-UK/PHEC-12302	NextSeq 550	PAIRED	PCR	ILLUMINA
ERR4204980	PRJEB37886	AMPLICON	SAMEA6916643	ERX4166008	COG-UK/PHEC-114D3	NextSeq 550	PAIRED	PCR	ILLUMINA
ERR4204982	PRJEB37886	AMPLICON	SAMEA6916645	ERX4166010	COG-UK/PHEC-1AFD9	NextSeq 550	PAIRED	PCR	ILLUMINA
ERR4204984	PRJEB37886	AMPLICON	SAMEA6916647	ERX4166012	COG-UK/PHEC-116EC	NextSeq 550	PAIRED	PCR	ILLUMINA
ERR4204985	PRJEB37886	AMPLICON	SAMEA6916648	ERX4166013	COG-UK/PHEC-12724	NextSeq 550	PAIRED	PCR	ILLUMINA
ERR4204987	PRJEB37886	AMPLICON	SAMEA6916650	ERX4166015	COG-UK/PHEC-174FB	Illumina HiSeq 2500	PAIRED	PCR	ILLUMINA
ERR4204988	PRJEB37886	AMPLICON	SAMEA6916344	ERX4166016	COG-UK/PHEC-1B05D	NextSeq 550	PAIRED	PCR	ILLUMINA
ERR4204993	PRJEB37886	AMPLICON	SAMEA6916655	ERX4166021	COG-UK/PHEC-1BB2F	Illumina HiSeq 2500	PAIRED	PCR	ILLUMINA
ERR4204994	PRJEB37886	AMPLICON	SAMEA6916656	ERX4166022	COG-UK/PHEC-127CA	NextSeq 550	PAIRED	PCR	ILLUMINA
ERR4204995	PRJEB37886	AMPLICON	SAMEA6916657	ERX4166023	COG-UK/PHEC-1289A	Illumina HiSeq 2500	PAIRED	PCR	ILLUMINA
ERR4204998	PRJEB37886	AMPLICON	SAMEA6916659	ERX4166025	COG-UK/PHEC-10AB4	NextSeq 550	PAIRED	PCR	ILLUMINA
ERR4204999	PRJEB37886	AMPLICON	SAMEA6916661	ERX4166028	COG-UK/PHEC-15F65	Illumina HiSeq 2500	PAIRED	PCR	ILLUMINA
ERR4205001	PRJEB37886	AMPLICON	SAMEA6916662	ERX4166027	COG-UK/PHEC-10DCA	NextSeq 550	PAIRED	PCR	ILLUMINA
ERR4205002	PRJEB37886	AMPLICON	SAMEA6916664	ERX4166031	COG-UK/PHEC-12487	NextSeq 550	PAIRED	PCR	ILLUMINA
ERR4205004	PRJEB37886	AMPLICON	SAMEA6916663	ERX4166029	COG-UK/PHEC-14A47	Illumina HiSeq 2500	PAIRED	PCR	ILLUMINA
ERR4205008	PRJEB37886	AMPLICON	SAMEA6916670	ERX4166036	COG-UK/PHEC-102E9	NextSeq 550	PAIRED	PCR	ILLUMINA
ERR4205009	PRJEB37886	AMPLICON	SAMEA6916672	ERX4166038	COG-UK/PHEC-123F3	NextSeq 550	PAIRED	PCR	ILLUMINA
ERR4205013	PRJEB37886	AMPLICON	SAMEA6916675	ERX4166041	COG-UK/PHEC-120FC	Illumina HiSeq 2500	PAIRED	PCR	ILLUMINA
ERR4205014	PRJEB37886	AMPLICON	SAMEA6916676	ERX4166042	COG-UK/PHEC-12108	Illumina HiSeq 2500	PAIRED	PCR	ILLUMINA
ERR4205015	PRJEB37886	AMPLICON	SAMEA6916677	ERX4166043	COG-UK/PHEC-1C48D	NextSeq 550	PAIRED	PCR	ILLUMINA
ERR4205017	PRJEB37886	AMPLICON	SAMEA6916679	ERX4166045	COG-UK/PHEC-1533C	NextSeq 550	PAIRED	PCR	ILLUMINA
ERR4205025	PRJEB37886	AMPLICON	SAMEA6916686	ERX4166052	COG-UK/PHEC-15E3B	Illumina HiSeq 2500	PAIRED	PCR	ILLUMINA
ERR4205026	PRJEB37886	AMPLICON	SAMEA6916688	ERX4166054	COG-UK/PHEC-19893	Illumina HiSeq 2500	PAIRED	PCR	ILLUMINA
ERR4205029	PRJEB37886	AMPLICON	SAMEA6916690	ERX4166056	COG-UK/NORW-E8271	NextSeq 500	PAIRED	PCR	ILLUMINA
ERR4205031	PRJEB37886	AMPLICON	SAMEA6916694	ERX4166060	COG-UK/NORW-E8B0D	NextSeq 500	PAIRED	PCR	ILLUMINA
ERR4205035	PRJEB37886	AMPLICON	SAMEA6916697	ERX4166063	COG-UK/PHEC-131E9	Illumina HiSeq 2500	PAIRED	PCR	ILLUMINA
ERR4205036	PRJEB37886	AMPLICON	SAMEA6916698	ERX4166064	COG-UK/PHEC-183EE	NextSeq 550	PAIRED	PCR	ILLUMINA
ERR4205038	PRJEB37886	AMPLICON	SAMEA6916700	ERX4166066	COG-UK/PHEC-14986	Illumina HiSeq 2500	PAIRED	PCR	ILLUMINA
ERR4205039	PRJEB37886	AMPLICON	SAMEA6916702	ERX4166068	COG-UK/PHEC-17C8A	Illumina HiSeq 2500	PAIRED	PCR	ILLUMINA
ERR4205040	PRJEB37886	AMPLICON	SAMEA6916701	ERX4166067	COG-UK/PHEC-11AB3	NextSeq 550	PAIRED	PCR	ILLUMINA
ERR4205043	PRJEB37886	AMPLICON	SAMEA6916705	ERX4166071	COG-UK/PHEC-1A838	NextSeq 550	PAIRED	PCR	ILLUMINA
ERR4205044	PRJEB37886	AMPLICON	SAMEA6916706	ERX4166072	COG-UK/PHEC-1581F	NextSeq 550	PAIRED	PCR	ILLUMINA
ERR4205046	PRJEB37886	AMPLICON	SAMEA6916707	ERX4166073	COG-UK/PHEC-17D78	Illumina HiSeq 2500	PAIRED	PCR	ILLUMINA
ERR4205053	PRJEB37886	AMPLICON	SAMEA6916712	ERX4166078	COG-UK/PHEC-18894	NextSeq 550	PAIRED	PCR	ILLUMINA
ERR4205054	PRJEB37886	AMPLICON	SAMEA6916716	ERX4166082	COG-UK/PHEC-1A8CF	NextSeq 550	PAIRED	PCR	ILLUMINA
ERR4205058	PRJEB37886	AMPLICON	SAMEA6916719	ERX4166085	COG-UK/PHEC-1187D	NextSeq 550	PAIRED	PCR	ILLUMINA
ERR4205059	PRJEB37886	AMPLICON	SAMEA6916721	ERX4166087	COG-UK/PHEC-17A80	Illumina HiSeq 2500	PAIRED	PCR	ILLUMINA
ERR4205062	PRJEB37886	AMPLICON	SAMEA6916724	ERX4166090	COG-UK/PHEC-126EB	NextSeq 550	PAIRED	PCR	ILLUMINA
ERR4205063	PRJEB37886	AMPLICON	SAMEA6916725	ERX4166091	COG-UK/PHEC-19295	Illumina HiSeq 2500	PAIRED	PCR	ILLUMINA
ERR4205068	PRJEB37886	AMPLICON	SAMEA6916730	ERX4166096	COG-UK/PHEC-1615F	Illumina HiSeq 2500	PAIRED	PCR	ILLUMINA
ERR4205069	PRJEB37886	AMPLICON	SAMEA6916731	ERX4166097	COG-UK/PHEC-157E5	NextSeq 550	PAIRED	PCR	ILLUMINA
ERR4205071	PRJEB37886	AMPLICON	SAMEA6916733	ERX4166099	COG-UK/PHEC-11EB7	Illumina HiSeq 2500	PAIRED	PCR	ILLUMINA
ERR4205072	PRJEB37886	AMPLICON	SAMEA6916734	ERX4166100	COG-UK/PHEC-1B002	NextSeq 550	PAIRED	PCR	ILLUMINA
ERR4205073	PRJEB37886	AMPLICON	SAMEA6916735	ERX4166101	COG-UK/PHEC-15721	NextSeq 550	PAIRED	PCR	ILLUMINA
ERR4205074	PRJEB37886	AMPLICON	SAMEA6916736	ERX4166102	COG-UK/PHEC-16CB8	Illumina HiSeq 2500	PAIRED	PCR	ILLUMINA
ERR4205075	PRJEB37886	AMPLICON	SAMEA6916738	ERX4166104	COG-UK/PHEC-15B16	Illumina HiSeq 2500	PAIRED	PCR	ILLUMINA
ERR4205076	PRJEB37886	AMPLICON	SAMEA6916737	ERX4166103	COG-UK/PHEC-1AAF6	NextSeq 550	PAIRED	PCR	ILLUMINA
ERR4205077	PRJEB37886	AMPLICON	SAMEA6916739	ERX4166105	COG-UK/PHEC-137D8	Illumina HiSeq 2500	PAIRED	PCR	ILLUMINA
ERR4205078	PRJEB37886	AMPLICON	SAMEA6916740	ERX4166106	COG-UK/PHEC-1AE81	NextSeq 550	PAIRED	PCR	ILLUMINA
ERR4205079	PRJEB37886	AMPLICON	SAMEA6916741	ERX4166107	COG-UK/PHEC-138E4	Illumina HiSeq 2500	PAIRED	PCR	ILLUMINA
ERR4205080	PRJEB37886	AMPLICON	SAMEA6916742	ERX4166108	COG-UK/PHEC-12A3A	Illumina HiSeq 2500	PAIRED	PCR	ILLUMINA
ERR4205081	PRJEB37886	AMPLICON	SAMEA6916743	ERX4166109	COG-UK/PHEC-10304	NextSeq 550	PAIRED	PCR	ILLUMINA
ERR4205082	PRJEB37886	AMPLICON	SAMEA6916744	ERX4166110	COG-UK/PHEC-10E5E	NextSeq 550	PAIRED	PCR	ILLUMINA
ERR4205083	PRJEB37886	AMPLICON	SAMEA6916746	ERX4166112	COG-UK/PHEC-1530F	NextSeq 550	PAIRED	PCR	ILLUMINA
ERR4205084	PRJEB37886	AMPLICON	SAMEA6916745	ERX4166111	COG-UK/PHEC-1781D	Illumina HiSeq 2500	PAIRED	PCR	ILLUMINA
ERR4205085	PRJEB37886	AMPLICON	SAMEA6916748	ERX4166114	COG-UK/PHEC-1BA13	Illumina HiSeq 2500	PAIRED	PCR	ILLUMINA
ERR4205087	PRJEB37886	AMPLICON	SAMEA6916749	ERX4166115	COG-UK/PHEC-148C5	NextSeq 550	PAIRED	PCR	ILLUMINA
ERR4205089	PRJEB37886	AMPLICON	SAMEA6916752	ERX4166117	COG-UK/PHEC-11DD8	NextSeq 550	PAIRED	PCR	ILLUMINA
ERR4205090	PRJEB37886	AMPLICON	SAMEA6916751	ERX4166118	COG-UK/PHEC-152F3	NextSeq 550	PAIRED	PCR	ILLUMINA
ERR4205091	PRJEB37886	AMPLICON	SAMEA6916753	ERX4166119	COG-UK/PHEC-195BA	Illumina HiSeq 2500	PAIRED	PCR	ILLUMINA
ERR4205092	PRJEB37886	AMPLICON	SAMEA6916754	ERX4166120	COG-UK/PHEC-18603	NextSeq 550	PAIRED	PCR	ILLUMINA
ERR4205093	PRJEB37886	AMPLICON	SAMEA6916755	ERX4166121	COG-UK/PHEC-10CAF	NextSeq 550	PAIRED	PCR	ILLUMINA
ERR4205094	PRJEB37886	AMPLICON	SAMEA6916756	ERX4166122	COG-UK/PHEC-10656	NextSeq 550	PAIRED	PCR	ILLUMINA
ERR4205095	PRJEB37886	AMPLICON	SAMEA6916757	ERX4166123	COG-UK/PHEC-10331	NextSeq 550	PAIRED	PCR	ILLUMINA
ERR4205096	PRJEB37886	AMPLICON	SAMEA6916758	ERX4166124	COG-UK/PHEC-10E4F	NextSeq 550	PAIRED	PCR	ILLUMINA
ERR4205098	PRJEB37886	AMPLICON	SAMEA6916760	ERX4166126	COG-UK/PHEC-17C20	Illumina HiSeq 2500	PAIRED	PCR	ILLUMINA
ERR4205099	PRJEB37886	AMPLICON	SAMEA6916761	ERX4166127	COG-UK/PHEC-1251B	NextSeq 550	PAIRED	PCR	ILLUMINA
ERR4205100	PRJEB37886	AMPLICON	SAMEA6916762	ERX4166128	COG-UK/PHEC-10182	NextSeq 550	PAIRED	PCR	ILLUMINA
ERR4205102	PRJEB37886	AMPLICON	SAMEA6916764	ERX4166130	COG-UK/PHEC-17B50	Illumina HiSeq 2500	PAIRED	PCR	ILLUMINA
ERR4205105	PRJEB37886	AMPLICON	SAMEA6916767	ERX4166133	COG-UK/PHEC-19189	Illumina HiSeq 2500	PAIRED	PCR	ILLUMINA
ERR4205107	PRJEB37886	AMPLICON	SAMEA6916769	ERX4166135	COG-UK/PHEC-11D23	NextSeq 550	PAIRED	PCR	ILLUMINA
ERR4205108	PRJEB37886	AMPLICON	SAMEA6916770	ERX4166136	COG-UK/PHEC-13A66	Illumina HiSeq 2500	PAIRED	PCR	ILLUMINA
ERR4205109	PRJEB37886	AMPLICON	SAMEA6916771	ERX4166137	COG-UK/PHEC-13F76	Illumina HiSeq 2500	PAIRED	PCR	ILLUMINA
ERR4205114	PRJEB37886	AMPLICON	SAMEA6916776	ERX4166142	COG-UK/PHEC-1219F	Illumina HiSeq 2500	PAIRED	PCR	ILLUMINA
ERR4205150	PRJEB37886	AMPLICON	SAMEA6916781	ERX4166178	COG-UK/PHEC-18533	NextSeq 550	PAIRED	PCR	ILLUMINA
ERR4205151	PRJEB37886	AMPLICON	SAMEA6916782	ERX4166179	COG-UK/PHEC-1AD57	NextSeq 550	PAIRED	PCR	ILLUMINA
ERR4205154	PRJEB37886	AMPLICON	SAMEA6916784	ERX4166182	COG-UK/PHEC-1AD48	NextSeq 550	PAIRED	PCR	ILLUMINA
ERR4205161	PRJEB37886	AMPLICON	SAMEA6916788	ERX4166189	COG-UK/PHEC-1AE72	NextSeq 550	PAIRED	PCR	ILLUMINA
ERR4205162	PRJEB37886	AMPLICON	SAMEA6916789	ERX4166190	COG-UK/PHEC-19408	Illumina HiSeq 2500	PAIRED	PCR	ILLUMINA
ERR4205163	PRJEB37886	AMPLICON	SAMEA6916790	ERX4166191	COG-UK/PHEC-188B2	NextSeq 550	PAIRED	PCR	ILLUMINA
ERR4205165	PRJEB37886	AMPLICON	SAMEA6916793	ERX4166194	COG-UK/PHEC-12988	Illumina HiSeq 2500	PAIRED	PCR	ILLUMINA
ERR4205166	PRJEB37886	AMPLICON	SAMEA6916792	ERX4166193	COG-UK/PHEC-1768C	Illumina HiSeq 2500	PAIRED	PCR	ILLUMINA
ERR4205173	PRJEB37886	AMPLICON	SAMEA6916799	ERX4166201	COG-UK/PHEC-14BCC	Illumina HiSeq 2500	PAIRED	PCR	ILLUMINA
ERR4205174	PRJEB37886	AMPLICON	SAMEA6916800	ERX4166202	COG-UK/PHEC-11B74	NextSeq 550	PAIRED	PCR	ILLUMINA
ERR4205178	PRJEB37886	AMPLICON	SAMEA6916802	ERX4166206	COG-UK/PHEC-1335C	Illumina HiSeq 2500	PAIRED	PCR	ILLUMINA
ERR4205179	PRJEB37886	AMPLICON	SAMEA6916803	ERX4166207	COG-UK/PHEC-10FF1	NextSeq 550	PAIRED	PCR	ILLUMINA
ERR4205181	PRJEB37886	AMPLICON	SAMEA6916805	ERX4166209	COG-UK/PHEC-12F4A	Illumina HiSeq 2500	PAIRED	PCR	ILLUMINA
ERR4205186	PRJEB37886	AMPLICON	SAMEA6916807	ERX4166214	COG-UK/PHEC-1ADDF	NextSeq 550	PAIRED	PCR	ILLUMINA
ERR4205188	PRJEB37886	AMPLICON	SAMEA6916809	ERX4166216	COG-UK/PHEC-195E7	Illumina HiSeq 2500	PAIRED	PCR	ILLUMINA
ERR4205190	PRJEB37886	AMPLICON	SAMEA6916810	ERX4166218	COG-UK/PHEC-13152	Illumina HiSeq 2500	PAIRED	PCR	ILLUMINA
ERR4205194	PRJEB37886	AMPLICON	SAMEA6916815	ERX4166222	COG-UK/PHEC-1BE17	Illumina HiSeq 2500	PAIRED	PCR	ILLUMINA
ERR4205197	PRJEB37886	AMPLICON	SAMEA6916818	ERX4166225	COG-UK/PHEC-11215	NextSeq 550	PAIRED	PCR	ILLUMINA
ERR4205198	PRJEB37886	AMPLICON	SAMEA6916820	ERX4166227	COG-UK/PHEC-1982A	Illumina HiSeq 2500	PAIRED	PCR	ILLUMINA
ERR4205199	PRJEB37886	AMPLICON	SAMEA6916821	ERX4166226	COG-UK/PHEC-112D9	NextSeq 550	PAIRED	PCR	ILLUMINA
ERR4205200	PRJEB37886	AMPLICON	SAMEA6916822	ERX4166228	COG-UK/PHEC-10647	NextSeq 550	PAIRED	PCR	ILLUMINA
ERR4205201	PRJEB37886	AMPLICON	SAMEA6916823	ERX4166229	COG-UK/PHEC-156BB	NextSeq 550	PAIRED	PCR	ILLUMINA
ERR4205204	PRJEB37886	AMPLICON	SAMEA6916826	ERX4166232	COG-UK/PHEC-13143	Illumina HiSeq 2500	PAIRED	PCR	ILLUMINA
ERR4205206	PRJEB37886	AMPLICON	SAMEA6916828	ERX4166234	COG-UK/PHEC-17877	Illumina HiSeq 2500	PAIRED	PCR	ILLUMINA
ERR4205207	PRJEB37886	AMPLICON	SAMEA6916829	ERX4166235	COG-UK/PHEC-146BC	Illumina HiSeq 2500	PAIRED	PCR	ILLUMINA
ERR4205209	PRJEB37886	AMPLICON	SAMEA6916831	ERX4166237	COG-UK/PHEC-18427	NextSeq 550	PAIRED	PCR	ILLUMINA
ERR4205210	PRJEB37886	AMPLICON	SAMEA6916832	ERX4166238	COG-UK/PHEC-1385D	Illumina HiSeq 2500	PAIRED	PCR	ILLUMINA
ERR4205212	PRJEB37886	AMPLICON	SAMEA6916836	ERX4166241	COG-UK/PHEC-1FA5B	Illumina HiSeq 2500	PAIRED	PCR	ILLUMINA
ERR4205216	PRJEB37886	AMPLICON	SAMEA6916840	ERX4166245	COG-UK/PHEC-159B2	NextSeq 550	PAIRED	PCR	ILLUMINA
ERR4205219	PRJEB37886	AMPLICON	SAMEA6916842	ERX4166248	COG-UK/PHEC-1A55F	NextSeq 550	PAIRED	PCR	ILLUMINA
ERR4205220	PRJEB37886	AMPLICON	SAMEA6916843	ERX4166249	COG-UK/PHEC-11637	NextSeq 550	PAIRED	PCR	ILLUMINA
ERR4205221	PRJEB37886	AMPLICON	SAMEA6916844	ERX4166250	COG-UK/PHEC-186D6	NextSeq 550	PAIRED	PCR	ILLUMINA
ERR4205222	PRJEB37886	AMPLICON	SAMEA6916845	ERX4166251	COG-UK/PHEC-14F66	Illumina HiSeq 2500	PAIRED	PCR	ILLUMINA
ERR4205224	PRJEB37886	AMPLICON	SAMEA6916847	ERX4166253	COG-UK/PHEC-169A2	Illumina HiSeq 2500	PAIRED	PCR	ILLUMINA
ERR4205228	PRJEB37886	AMPLICON	SAMEA6916851	ERX4166257	COG-UK/PHEC-15545	NextSeq 550	PAIRED	PCR	ILLUMINA
ERR4205229	PRJEB37886	AMPLICON	SAMEA6916852	ERX4166258	COG-UK/PHEC-1AC5A	NextSeq 550	PAIRED	PCR	ILLUMINA
ERR4205236	PRJEB37886	AMPLICON	SAMEA6916860	ERX4166266	COG-UK/PHEC-18102	NextSeq 550	PAIRED	PCR	ILLUMINA
ERR4205237	PRJEB37886	AMPLICON	SAMEA6916859	ERX4166265	COG-UK/PHEC-1B08A	NextSeq 550	PAIRED	PCR	ILLUMINA
ERR4205311	PRJEB37886	AMPLICON	SAMEA6916935	ERX4166340	COG-UK/PHEC-187A6	NextSeq 550	PAIRED	PCR	ILLUMINA
ERR4205312	PRJEB37886	AMPLICON	SAMEA6916936	ERX4166341	COG-UK/PHEC-1BC2C	Illumina HiSeq 2500	PAIRED	PCR	ILLUMINA
ERR4205313	PRJEB37886	AMPLICON	SAMEA6916937	ERX4166342	COG-UK/PHEC-13556	Illumina HiSeq 2500	PAIRED	PCR	ILLUMINA
ERR4205314	PRJEB37886	AMPLICON	SAMEA6916940	ERX4166345	COG-UK/PHEC-12D31	Illumina HiSeq 2500	PAIRED	PCR	ILLUMINA
ERR4205315	PRJEB37886	AMPLICON	SAMEA6916938	ERX4166343	COG-UK/PHEC-13A1B	Illumina HiSeq 2500	PAIRED	PCR	ILLUMINA
ERR4205316	PRJEB37886	AMPLICON	SAMEA6916939	ERX4166344	COG-UK/PHEC-14A29	Illumina HiSeq 2500	PAIRED	PCR	ILLUMINA
ERR4205318	PRJEB37886	AMPLICON	SAMEA6916941	ERX4166346	COG-UK/PHEC-16EB2	Illumina HiSeq 2500	PAIRED	PCR	ILLUMINA
ERR4205319	PRJEB37886	AMPLICON	SAMEA6916943	ERX4166348	COG-UK/PHEC-13CD9	Illumina HiSeq 2500	PAIRED	PCR	ILLUMINA
ERR4205320	PRJEB37886	AMPLICON	SAMEA6916944	ERX4166349	COG-UK/PHEC-17F90	NextSeq 550	PAIRED	PCR	ILLUMINA
ERR4205323	PRJEB37886	AMPLICON	SAMEA6916945	ERX4166350	COG-UK/PHEC-1C1D1	Illumina HiSeq 2500	PAIRED	PCR	ILLUMINA
ERR4205331	PRJEB37886	AMPLICON	SAMEA6916955	ERX4166360	COG-UK/PHEC-1732B	Illumina HiSeq 2500	PAIRED	PCR	ILLUMINA
ERR4205333	PRJEB37886	AMPLICON	SAMEA6916956	ERX4166361	COG-UK/PHEC-1B239	NextSeq 550	PAIRED	PCR	ILLUMINA
ERR4205335	PRJEB37886	AMPLICON	SAMEA6916959	ERX4166364	COG-UK/NORW-E8CA0	NextSeq 500	PAIRED	PCR	ILLUMINA
ERR4205336	PRJEB37886	AMPLICON	SAMEA6916961	ERX4166366	COG-UK/PHEC-161C8	Illumina HiSeq 2500	PAIRED	PCR	ILLUMINA
ERR4205337	PRJEB37886	AMPLICON	SAMEA6916960	ERX4166365	COG-UK/PHEC-10629	NextSeq 550	PAIRED	PCR	ILLUMINA
ERR4205338	PRJEB37886	AMPLICON	SAMEA6916962	ERX4166367	COG-UK/PHEC-1BA6E	Illumina HiSeq 2500	PAIRED	PCR	ILLUMINA
ERR4205340	PRJEB37886	AMPLICON	SAMEA6916965	ERX4166370	COG-UK/PHEC-10841	NextSeq 550	PAIRED	PCR	ILLUMINA
ERR4205341	PRJEB37886	AMPLICON	SAMEA6916966	ERX4166371	COG-UK/PHEC-1584C	NextSeq 550	PAIRED	PCR	ILLUMINA
ERR4205343	PRJEB37886	AMPLICON	SAMEA6916968	ERX4166373	COG-UK/PHEC-1185F	NextSeq 550	PAIRED	PCR	ILLUMINA
ERR4205344	PRJEB37886	AMPLICON	SAMEA6916969	ERX4166374	COG-UK/PHEC-11B1A	NextSeq 550	PAIRED	PCR	ILLUMINA
ERR4205345	PRJEB37886	AMPLICON	SAMEA6916970	ERX4166375	COG-UK/PHEC-16D5B	Illumina HiSeq 2500	PAIRED	PCR	ILLUMINA
ERR4205346	PRJEB37886	AMPLICON	SAMEA6916963	ERX4166368	COG-UK/PHEC-10EB8	NextSeq 550	PAIRED	PCR	ILLUMINA
ERR4205347	PRJEB37886	AMPLICON	SAMEA6916971	ERX4166376	COG-UK/PHEC-1376F	Illumina HiSeq 2500	PAIRED	PCR	ILLUMINA
ERR4205350	PRJEB37886	AMPLICON	SAMEA6916973	ERX4166377	COG-UK/PHEC-18481	NextSeq 550	PAIRED	PCR	ILLUMINA
ERR4205351	PRJEB37886	AMPLICON	SAMEA6916975	ERX4166380	COG-UK/PHEC-157C7	NextSeq 550	PAIRED	PCR	ILLUMINA
ERR4205356	PRJEB37886	AMPLICON	SAMEA6916980	ERX4166384	COG-UK/PHEC-11D41	NextSeq 550	PAIRED	PCR	ILLUMINA
ERR4205357	PRJEB37886	AMPLICON	SAMEA6916982	ERX4166386	COG-UK/PHEC-1B907	Illumina HiSeq 2500	PAIRED	PCR	ILLUMINA
ERR4205359	PRJEB37886	AMPLICON	SAMEA6916983	ERX4166388	COG-UK/PHEC-169B1	Illumina HiSeq 2500	PAIRED	PCR	ILLUMINA
ERR4205360	PRJEB37886	AMPLICON	SAMEA6916985	ERX4166389	COG-UK/PHEC-17E1B	Illumina HiSeq 2500	PAIRED	PCR	ILLUMINA
ERR4205361	PRJEB37886	AMPLICON	SAMEA6916986	ERX4166390	COG-UK/PHEC-196C6	Illumina HiSeq 2500	PAIRED	PCR	ILLUMINA
ERR4205362	PRJEB37886	AMPLICON	SAMEA6916987	ERX4166391	COG-UK/PHEC-196B7	Illumina HiSeq 2500	PAIRED	PCR	ILLUMINA
ERR4205364	PRJEB37886	AMPLICON	SAMEA6916988	ERX4166392	COG-UK/PHEC-1A99F	NextSeq 550	PAIRED	PCR	ILLUMINA
ERR4205372	PRJEB37886	AMPLICON	SAMEA6916997	ERX4166401	COG-UK/NORW-E8AD3	NextSeq 500	PAIRED	PCR	ILLUMINA
ERR4205374	PRJEB37886	AMPLICON	SAMEA6916998	ERX4166402	COG-UK/PHEC-1C881	NextSeq 550	PAIRED	PCR	ILLUMINA
ERR4205375	PRJEB37886	AMPLICON	SAMEA6916999	ERX4166403	COG-UK/PHEC-142A9	Illumina HiSeq 2500	PAIRED	PCR	ILLUMINA
ERR4205406	PRJEB37886	AMPLICON	SAMEA6917030	ERX4166435	COG-UK/PHEC-121BD	Illumina HiSeq 2500	PAIRED	PCR	ILLUMINA
ERR4205407	PRJEB37886	AMPLICON	SAMEA6917031	ERX4166436	COG-UK/PHEC-138B7	Illumina HiSeq 2500	PAIRED	PCR	ILLUMINA
ERR4205410	PRJEB37886	AMPLICON	SAMEA6917034	ERX4166439	COG-UK/PHEC-18032	NextSeq 550	PAIRED	PCR	ILLUMINA
ERR4205411	PRJEB37886	AMPLICON	SAMEA6917033	ERX4166438	COG-UK/PHEC-1B04E	NextSeq 550	PAIRED	PCR	ILLUMINA
ERR4205469	PRJEB37886	AMPLICON	SAMEA6917093	ERX4166498	COG-UK/PHEC-15DB6	Illumina HiSeq 2500	PAIRED	PCR	ILLUMINA
ERR4205528	PRJEB37886	AMPLICON	SAMEA6917152	ERX4166556	COG-UK/PHEC-10173	NextSeq 550	PAIRED	PCR	ILLUMINA
ERR4205529	PRJEB37886	AMPLICON	SAMEA6917153	ERX4166558	COG-UK/PHEC-15536	NextSeq 550	PAIRED	PCR	ILLUMINA
ERR4205530	PRJEB37886	AMPLICON	SAMEA6917154	ERX4166559	COG-UK/PHEC-11093	NextSeq 550	PAIRED	PCR	ILLUMINA
ERR4205536	PRJEB37886	AMPLICON	SAMEA6917160	ERX4166565	COG-UK/PHEC-10B2A	NextSeq 550	PAIRED	PCR	ILLUMINA
ERR4205537	PRJEB37886	AMPLICON	SAMEA6917161	ERX4166566	COG-UK/PHEC-19787	Illumina HiSeq 2500	PAIRED	PCR	ILLUMINA
ERR4205538	PRJEB37886	AMPLICON	SAMEA6917163	ERX4166568	COG-UK/PHEC-1ABD5	NextSeq 550	PAIRED	PCR	ILLUMINA
ERR4205539	PRJEB37886	AMPLICON	SAMEA6917164	ERX4166569	COG-UK/PHEC-14740	Illumina HiSeq 2500	PAIRED	PCR	ILLUMINA
ERR4205543	PRJEB37886	AMPLICON	SAMEA6917167	ERX4166572	COG-UK/PHEC-1B47F	NextSeq 550	PAIRED	PCR	ILLUMINA
ERR4205618	PRJEB37886	AMPLICON	SAMEA6917240	ERX4166646	COG-UK/PHEC-199EB	Illumina HiSeq 2500	PAIRED	PCR	ILLUMINA
ERR4205621	PRJEB37886	AMPLICON	SAMEA6917244	ERX4166650	COG-UK/PHEC-1BBE3	Illumina HiSeq 2500	PAIRED	PCR	ILLUMINA
ERR4205624	PRJEB37886	AMPLICON	SAMEA6917245	ERX4166651	COG-UK/PHEC-192D1	Illumina HiSeq 2500	PAIRED	PCR	ILLUMINA
ERR4205629	PRJEB37886	AMPLICON	SAMEA6917249	ERX4166655	COG-UK/PHEC-10823	NextSeq 550	PAIRED	PCR	ILLUMINA
ERR4205643	PRJEB37886	AMPLICON	SAMEA6917267	ERX4166673	COG-UK/PHEC-16447	Illumina HiSeq 2500	PAIRED	PCR	ILLUMINA
ERR4205646	PRJEB37886	AMPLICON	SAMEA6917213	ERX4166674	COG-UK/PHEC-1B266	NextSeq 550	PAIRED	PCR	ILLUMINA
ERR4205647	PRJEB37886	AMPLICON	SAMEA6917268	ERX4166675	COG-UK/PHEC-1A14C	Illumina HiSeq 2500	PAIRED	PCR	ILLUMINA
ERR4205652	PRJEB37886	AMPLICON	SAMEA6917274	ERX4166681	COG-UK/PHEC-13F1C	Illumina HiSeq 2500	PAIRED	PCR	ILLUMINA
ERR4205661	PRJEB37886	AMPLICON	SAMEA6917283	ERX4166690	COG-UK/PHEC-12645	NextSeq 550	PAIRED	PCR	ILLUMINA
ERR4205666	PRJEB37886	AMPLICON	SAMEA6917288	ERX4166695	COG-UK/PHEC-10D06	NextSeq 550	PAIRED	PCR	ILLUMINA
ERR4205674	PRJEB37886	AMPLICON	SAMEA6917296	ERX4166702	COG-UK/PHEC-19347	Illumina HiSeq 2500	PAIRED	PCR	ILLUMINA
ERR4205676	PRJEB37886	AMPLICON	SAMEA6917298	ERX4166705	COG-UK/NORW-E8C73	NextSeq 500	PAIRED	PCR	ILLUMINA
ERR4205678	PRJEB37886	AMPLICON	SAMEA6917300	ERX4166707	COG-UK/PHEC-10F6A	NextSeq 550	PAIRED	PCR	ILLUMINA
ERR4205685	PRJEB37886	AMPLICON	SAMEA6917308	ERX4166715	COG-UK/PHEC-165CC	NextSeq 550	PAIRED	PCR	ILLUMINA
ERR4205694	PRJEB37886	AMPLICON	SAMEA6917316	ERX4166723	COG-UK/PHEC-139F0	Illumina HiSeq 2500	PAIRED	PCR	ILLUMINA
ERR4205696	PRJEB37886	AMPLICON	SAMEA6917318	ERX4166725	COG-UK/PHEC-1907D	Illumina HiSeq 2500	PAIRED	PCR	ILLUMINA
ERR4205697	PRJEB37886	AMPLICON	SAMEA6917319	ERX4166726	COG-UK/PHEC-1A8B0	NextSeq 550	PAIRED	PCR	ILLUMINA
ERR4205698	PRJEB37886	AMPLICON	SAMEA6917320	ERX4166727	COG-UK/PHEC-19AD9	Illumina HiSeq 2500	PAIRED	PCR	ILLUMINA
ERR4205700	PRJEB37886	AMPLICON	SAMEA6917323	ERX4166730	COG-UK/PHEC-1A30A	Illumina HiSeq 2500	PAIRED	PCR	ILLUMINA
ERR4205701	PRJEB37886	AMPLICON	SAMEA6917322	ERX4166729	COG-UK/PHEC-1C04D	Illumina HiSeq 2500	PAIRED	PCR	ILLUMINA
ERR4205704	PRJEB37886	AMPLICON	SAMEA6917324	ERX4166732	COG-UK/PHEC-12557	NextSeq 550	PAIRED	PCR	ILLUMINA
ERR4205705	PRJEB37886	AMPLICON	SAMEA6917326	ERX4166733	COG-UK/PHEC-19532	Illumina HiSeq 2500	PAIRED	PCR	ILLUMINA
ERR4205706	PRJEB37886	AMPLICON	SAMEA6917328	ERX4166735	COG-UK/PHEC-1A81A	NextSeq 550	PAIRED	PCR	ILLUMINA
ERR4205707	PRJEB37886	AMPLICON	SAMEA6917329	ERX4166736	COG-UK/PHEC-14045	Illumina HiSeq 2500	PAIRED	PCR	ILLUMINA
ERR4205710	PRJEB37886	AMPLICON	SAMEA6917331	ERX4166738	COG-UK/PHEC-15888	NextSeq 550	PAIRED	PCR	ILLUMINA
ERR4205711	PRJEB37886	AMPLICON	SAMEA6917332	ERX4166740	COG-UK/PHEC-1609E	Illumina HiSeq 2500	PAIRED	PCR	ILLUMINA
ERR4205712	PRJEB37886	AMPLICON	SAMEA6917334	ERX4166741	COG-UK/PHEC-1627A	Illumina HiSeq 2500	PAIRED	PCR	ILLUMINA
ERR4205713	PRJEB37886	AMPLICON	SAMEA6848228	ERX4166742	COG-UK/PHEC-1B1D2	NextSeq 550	PAIRED	PCR	ILLUMINA
ERR4205716	PRJEB37886	AMPLICON	SAMEA6917337	ERX4166745	COG-UK/PHEC-1BFF6	Illumina HiSeq 2500	PAIRED	PCR	ILLUMINA
ERR4205717	PRJEB37886	AMPLICON	SAMEA6917338	ERX4166746	COG-UK/PHEC-1284F	Illumina HiSeq 2500	PAIRED	PCR	ILLUMINA
ERR4205719	PRJEB37886	AMPLICON	SAMEA6917340	ERX4166748	COG-UK/PHEC-17C7B	Illumina HiSeq 2500	PAIRED	PCR	ILLUMINA
ERR4205720	PRJEB37886	AMPLICON	SAMEA6917341	ERX4166749	COG-UK/PHEC-1769B	Illumina HiSeq 2500	PAIRED	PCR	ILLUMINA
ERR4205741	PRJEB37886	AMPLICON	SAMEA6917358	ERX4166767	COG-UK/PHEC-13D03	Illumina HiSeq 2500	PAIRED	PCR	ILLUMINA
ERR4205757	PRJEB37886	AMPLICON	SAMEA6917377	ERX4166786	COG-UK/PHEC-1393C	Illumina HiSeq 2500	PAIRED	PCR	ILLUMINA
ERR4205762	PRJEB37886	AMPLICON	SAMEA6917382	ERX4166790	COG-UK/PHEC-14CBA	Illumina HiSeq 2500	PAIRED	PCR	ILLUMINA
ERR4205766	PRJEB37886	AMPLICON	SAMEA6917385	ERX4166794	COG-UK/PHEC-1A7A4	NextSeq 550	PAIRED	PCR	ILLUMINA
ERR4205773	PRJEB37886	AMPLICON	SAMEA6917392	ERX4166801	COG-UK/PHEC-1C283	NextSeq 550	PAIRED	PCR	ILLUMINA
ERR4205776	PRJEB37886	AMPLICON	SAMEA6917396	ERX4166805	COG-UK/PHEC-127BB	NextSeq 550	PAIRED	PCR	ILLUMINA
ERR4205800	PRJEB37886	AMPLICON	SAMEA6917421	ERX4166829	COG-UK/PHEC-15B07	Illumina HiSeq 2500	PAIRED	PCR	ILLUMINA
ERR4205801	PRJEB37886	AMPLICON	SAMEA6917420	ERX4166830	COG-UK/PHEC-1C836	NextSeq 550	PAIRED	PCR	ILLUMINA
ERR4205802	PRJEB37886	AMPLICON	SAMEA6917423	ERX4166832	COG-UK/PHEC-10D51	NextSeq 550	PAIRED	PCR	ILLUMINA
ERR4205803	PRJEB37886	AMPLICON	SAMEA6917422	ERX4166831	COG-UK/PHEC-1B14B	NextSeq 550	PAIRED	PCR	ILLUMINA
ERR4205809	PRJEB37886	AMPLICON	SAMEA6917428	ERX4166837	COG-UK/PHEC-11F78	Illumina HiSeq 2500	PAIRED	PCR	ILLUMINA
ERR4205810	PRJEB37886	AMPLICON	SAMEA6917430	ERX4166839	COG-UK/PHEC-1C3AE	NextSeq 550	PAIRED	PCR	ILLUMINA
ERR4205813	PRJEB37886	AMPLICON	SAMEA6917431	ERX4166840	COG-UK/PHEC-10762	NextSeq 550	PAIRED	PCR	ILLUMINA
ERR4205814	PRJEB37886	AMPLICON	SAMEA6917433	ERX4166842	COG-UK/PHEC-1965D	Illumina HiSeq 2500	PAIRED	PCR	ILLUMINA
ERR4205815	PRJEB37886	AMPLICON	SAMEA6917436	ERX4166845	COG-UK/PHEC-1A2C1	Illumina HiSeq 2500	PAIRED	PCR	ILLUMINA
ERR4205816	PRJEB37886	AMPLICON	SAMEA6917437	ERX4166846	COG-UK/PHEC-1583D	NextSeq 550	PAIRED	PCR	ILLUMINA
ERR4205817	PRJEB37886	AMPLICON	SAMEA6917438	ERX4166847	COG-UK/PHEC-173C1	Illumina HiSeq 2500	PAIRED	PCR	ILLUMINA
ERR4205819	PRJEB37886	AMPLICON	SAMEA6917439	ERX4166848	COG-UK/PHEC-115EF	NextSeq 550	PAIRED	PCR	ILLUMINA
ERR4205820	PRJEB37886	AMPLICON	SAMEA6917440	ERX4166849	COG-UK/PHEC-1C441	NextSeq 550	PAIRED	PCR	ILLUMINA
ERR4205822	PRJEB37886	AMPLICON	SAMEA6917441	ERX4166850	COG-UK/PHEC-15BCB	Illumina HiSeq 2500	PAIRED	PCR	ILLUMINA
ERR4205823	PRJEB37886	AMPLICON	SAMEA6917442	ERX4166851	COG-UK/PHEC-1036E	NextSeq 550	PAIRED	PCR	ILLUMINA
ERR4205826	PRJEB37886	AMPLICON	SAMEA6917447	ERX4166856	COG-UK/PHEC-105B3	NextSeq 550	PAIRED	PCR	ILLUMINA
ERR4205827	PRJEB37886	AMPLICON	SAMEA6917448	ERX4166857	COG-UK/PHEC-17BE7	Illumina HiSeq 2500	PAIRED	PCR	ILLUMINA
ERR4205828	PRJEB37886	AMPLICON	SAMEA6917449	ERX4166858	COG-UK/PHEC-16CE5	Illumina HiSeq 2500	PAIRED	PCR	ILLUMINA
ERR4205838	PRJEB37886	AMPLICON	SAMEA6917458	ERX4166867	COG-UK/PHEC-1B451	NextSeq 550	PAIRED	PCR	ILLUMINA
ERR4205839	PRJEB37886	AMPLICON	SAMEA6917459	ERX4166868	COG-UK/PHEC-1B442	NextSeq 550	PAIRED	PCR	ILLUMINA
ERR4205840	PRJEB37886	AMPLICON	SAMEA6917463	ERX4166871	COG-UK/PHEC-144B2	Illumina HiSeq 2500	PAIRED	PCR	ILLUMINA
ERR4205841	PRJEB37886	AMPLICON	SAMEA6917460	ERX4166869	COG-UK/PHEC-168F0	NextSeq 550	PAIRED	PCR	ILLUMINA
ERR4205842	PRJEB37886	AMPLICON	SAMEA6917461	ERX4166870	COG-UK/PHEC-1A917	NextSeq 550	PAIRED	PCR	ILLUMINA
ERR4205843	PRJEB37886	AMPLICON	SAMEA6917462	ERX4166872	COG-UK/PHEC-11AE0	NextSeq 550	PAIRED	PCR	ILLUMINA
ERR4205844	PRJEB37886	AMPLICON	SAMEA6917464	ERX4166873	COG-UK/PHEC-121CC	Illumina HiSeq 2500	PAIRED	PCR	ILLUMINA
ERR4205846	PRJEB37886	AMPLICON	SAMEA6917465	ERX4166874	COG-UK/PHEC-158D3	NextSeq 550	PAIRED	PCR	ILLUMINA
ERR4205848	PRJEB37886	AMPLICON	SAMEA6917467	ERX4166876	COG-UK/PHEC-11AC2	NextSeq 550	PAIRED	PCR	ILLUMINA
ERR4205849	PRJEB37886	AMPLICON	SAMEA6917469	ERX4166878	COG-UK/PHEC-1C71B	NextSeq 550	PAIRED	PCR	ILLUMINA
ERR4205850	PRJEB37886	AMPLICON	SAMEA6917472	ERX4166882	COG-UK/PHEC-12654	NextSeq 550	PAIRED	PCR	ILLUMINA
ERR4205851	PRJEB37886	AMPLICON	SAMEA6917473	ERX4166881	COG-UK/PHEC-1BB4D	Illumina HiSeq 2500	PAIRED	PCR	ILLUMINA
ERR4205852	PRJEB37886	AMPLICON	SAMEA6917470	ERX4166879	COG-UK/PHEC-1C669	NextSeq 550	PAIRED	PCR	ILLUMINA
ERR4205853	PRJEB37886	AMPLICON	SAMEA6917471	ERX4166880	COG-UK/PHEC-1AC1E	NextSeq 550	PAIRED	PCR	ILLUMINA
ERR4205854	PRJEB37886	AMPLICON	SAMEA6917474	ERX4166883	COG-UK/PHEC-15D5C	Illumina HiSeq 2500	PAIRED	PCR	ILLUMINA
ERR4205855	PRJEB37886	AMPLICON	SAMEA6917475	ERX4166884	COG-UK/PHEC-115A3	NextSeq 550	PAIRED	PCR	ILLUMINA
ERR4205856	PRJEB37886	AMPLICON	SAMEA6917476	ERX4166885	COG-UK/PHEC-15F74	Illumina HiSeq 2500	PAIRED	PCR	ILLUMINA
ERR4205860	PRJEB37886	AMPLICON	SAMEA6917479	ERX4166888	COG-UK/PHEC-14537	Illumina HiSeq 2500	PAIRED	PCR	ILLUMINA
ERR4205861	PRJEB37886	AMPLICON	SAMEA6917480	ERX4166890	COG-UK/PHEC-17859	Illumina HiSeq 2500	PAIRED	PCR	ILLUMINA
ERR4205862	PRJEB37886	AMPLICON	SAMEA6917482	ERX4166891	COG-UK/PHEC-11CEA	NextSeq 550	PAIRED	PCR	ILLUMINA
ERR4205867	PRJEB37886	AMPLICON	SAMEA6917484	ERX4166893	COG-UK/PHEC-11C35	NextSeq 550	PAIRED	PCR	ILLUMINA
ERR4205880	PRJEB37886	AMPLICON	SAMEA6917500	ERX4166909	COG-UK/PHEC-11549	NextSeq 550	PAIRED	PCR	ILLUMINA
ERR4205900	PRJEB37886	AMPLICON	SAMEA6917518	ERX4166928	COG-UK/PHEC-1825A	NextSeq 550	PAIRED	PCR	ILLUMINA
ERR4205904	PRJEB37886	AMPLICON	SAMEA6917521	ERX4166931	COG-UK/PHEC-15C5F	Illumina HiSeq 2500	PAIRED	PCR	ILLUMINA
ERR4205905	PRJEB37886	AMPLICON	SAMEA6917524	ERX4166934	COG-UK/NORW-E8D52	NextSeq 500	PAIRED	PCR	ILLUMINA
ERR4205906	PRJEB37886	AMPLICON	SAMEA6917525	ERX4166935	COG-UK/PHEC-193B0	Illumina HiSeq 2500	PAIRED	PCR	ILLUMINA
ERR4205911	PRJEB37886	AMPLICON	SAMEA6917527	ERX4166937	COG-UK/PHEC-1C7FD	NextSeq 550	PAIRED	PCR	ILLUMINA
ERR4205912	PRJEB37886	AMPLICON	SAMEA6917530	ERX4166941	COG-UK/PHEC-15FA1	Illumina HiSeq 2500	PAIRED	PCR	ILLUMINA
ERR4205913	PRJEB37886	AMPLICON	SAMEA6917531	ERX4166942	COG-UK/PHEC-193FC	Illumina HiSeq 2500	PAIRED	PCR	ILLUMINA
ERR4205914	PRJEB37886	AMPLICON	SAMEA6917532	ERX4166944	COG-UK/PHEC-13723	Illumina HiSeq 2500	PAIRED	PCR	ILLUMINA
ERR4205915	PRJEB37886	AMPLICON	SAMEA6916448	ERX4166943	COG-UK/PHEC-1B0F3	NextSeq 550	PAIRED	PCR	ILLUMINA
ERR4205916	PRJEB37886	AMPLICON	SAMEA6917533	ERX4166945	COG-UK/PHEC-10207	NextSeq 550	PAIRED	PCR	ILLUMINA
ERR4205917	PRJEB37886	AMPLICON	SAMEA6917534	ERX4166946	COG-UK/PHEC-1A63E	NextSeq 550	PAIRED	PCR	ILLUMINA
ERR4205919	PRJEB37886	AMPLICON	SAMEA6917535	ERX4166947	COG-UK/PHEC-16C8B	Illumina HiSeq 2500	PAIRED	PCR	ILLUMINA
ERR4205920	PRJEB37886	AMPLICON	SAMEA6917537	ERX4166949	COG-UK/PHEC-127AC	NextSeq 550	PAIRED	PCR	ILLUMINA
ERR4205924	PRJEB37886	AMPLICON	SAMEA6917538	ERX4166950	COG-UK/PHEC-10FE2	NextSeq 550	PAIRED	PCR	ILLUMINA
ERR4205926	PRJEB37886	AMPLICON	SAMEA6917539	ERX4166951	COG-UK/PHEC-1A48F	Illumina HiSeq 2500	PAIRED	PCR	ILLUMINA
ERR4205930	PRJEB37886	AMPLICON	SAMEA6917547	ERX4166959	COG-UK/PHEC-16BBB	Illumina HiSeq 2500	PAIRED	PCR	ILLUMINA
ERR4205931	PRJEB37886	AMPLICON	SAMEA6917548	ERX4166960	COG-UK/PHEC-17534	Illumina HiSeq 2500	PAIRED	PCR	ILLUMINA
ERR4205932	PRJEB37886	AMPLICON	SAMEA6917550	ERX4166962	COG-UK/PHEC-125C0	NextSeq 550	PAIRED	PCR	ILLUMINA
ERR4205933	PRJEB37886	AMPLICON	SAMEA6917551	ERX4166963	COG-UK/PHEC-11FF0	Illumina HiSeq 2500	PAIRED	PCR	ILLUMINA
ERR4205934	PRJEB37886	AMPLICON	SAMEA6917549	ERX4166961	COG-UK/PHEC-1086F	NextSeq 550	PAIRED	PCR	ILLUMINA
ERR4205945	PRJEB37886	AMPLICON	SAMEA6917560	ERX4166972	COG-UK/PHEC-19B21	Illumina HiSeq 2500	PAIRED	PCR	ILLUMINA
ERR4205946	PRJEB37886	AMPLICON	SAMEA6917563	ERX4166975	COG-UK/PHEC-16465	Illumina HiSeq 2500	PAIRED	PCR	ILLUMINA
ERR4205948	PRJEB37886	AMPLICON	SAMEA6917565	ERX4166977	COG-UK/PHEC-19417	Illumina HiSeq 2500	PAIRED	PCR	ILLUMINA
ERR4205949	PRJEB37886	AMPLICON	SAMEA6917566	ERX4166978	COG-UK/PHEC-1623E	Illumina HiSeq 2500	PAIRED	PCR	ILLUMINA
ERR4205953	PRJEB37886	AMPLICON	SAMEA6917572	ERX4166984	COG-UK/PHEC-1ABE4	NextSeq 550	PAIRED	PCR	ILLUMINA
ERR4205954	PRJEB37886	AMPLICON	SAMEA6917571	ERX4166983	COG-UK/PHEC-11DC9	NextSeq 550	PAIRED	PCR	ILLUMINA
ERR4205955	PRJEB37886	AMPLICON	SAMEA6917573	ERX4166985	COG-UK/PHEC-11A2C	NextSeq 550	PAIRED	PCR	ILLUMINA
ERR4205996	PRJEB37886	AMPLICON	SAMEA6917613	ERX4167026	COG-UK/PHEC-1343B	Illumina HiSeq 2500	PAIRED	PCR	ILLUMINA
ERR4205998	PRJEB37886	AMPLICON	SAMEA6917615	ERX4167028	COG-UK/PHEC-12223	NextSeq 550	PAIRED	PCR	ILLUMINA
ERR4206100	PRJEB37886	AMPLICON	SAMEA6917717	ERX4167129	COG-UK/PHEC-15554	NextSeq 550	PAIRED	PCR	ILLUMINA
ERR4206132	PRJEB37886	AMPLICON	SAMEA6917747	ERX4167159	COG-UK/PHEC-1002B	NextSeq 550	PAIRED	PCR	ILLUMINA
ERR4206138	PRJEB37886	AMPLICON	SAMEA6917756	ERX4167168	COG-UK/PHEC-118B9	NextSeq 550	PAIRED	PCR	ILLUMINA
ERR4206140	PRJEB37886	AMPLICON	SAMEA6917758	ERX4167170	COG-UK/PHEC-155EB	NextSeq 550	PAIRED	PCR	ILLUMINA
ERR4206141	PRJEB37886	AMPLICON	SAMEA6917759	ERX4167171	COG-UK/PHEC-14C05	Illumina HiSeq 2500	PAIRED	PCR	ILLUMINA
ERR4206142	PRJEB37886	AMPLICON	SAMEA6917760	ERX4167172	COG-UK/PHEC-15D2F	Illumina HiSeq 2500	PAIRED	PCR	ILLUMINA
ERR4206159	PRJEB37886	AMPLICON	SAMEA6917775	ERX4167187	COG-UK/PHEC-1958D	Illumina HiSeq 2500	PAIRED	PCR	ILLUMINA
ERR4206161	PRJEB37886	AMPLICON	SAMEA6917778	ERX4167190	COG-UK/PHEC-1A926	NextSeq 550	PAIRED	PCR	ILLUMINA
ERR4206162	PRJEB37886	AMPLICON	SAMEA6917779	ERX4167191	COG-UK/NORW-E80E0	NextSeq 500	PAIRED	PCR	ILLUMINA
ERR4206168	PRJEB37886	AMPLICON	SAMEA6916545	ERX4167193	COG-UK/PHEC-1B011	NextSeq 550	PAIRED	PCR	ILLUMINA
ERR4206172	PRJEB37886	AMPLICON	SAMEA6917789	ERX4167202	COG-UK/PHEC-10076	NextSeq 550	PAIRED	PCR	ILLUMINA
ERR4206176	PRJEB37886	AMPLICON	SAMEA6917791	ERX4167204	COG-UK/PHEC-1A8DE	NextSeq 550	PAIRED	PCR	ILLUMINA
ERR4206190	PRJEB37886	AMPLICON	SAMEA6917805	ERX4167219	COG-UK/PHEC-1783B	Illumina HiSeq 2500	PAIRED	PCR	ILLUMINA
ERR4206211	PRJEB37886	AMPLICON	SAMEA6917826	ERX4167241	COG-UK/PHEC-185F7	NextSeq 550	PAIRED	PCR	ILLUMINA
ERR4206212	PRJEB37886	AMPLICON	SAMEA6917827	ERX4167242	COG-UK/PHEC-1882B	NextSeq 550	PAIRED	PCR	ILLUMINA
ERR4206215	PRJEB37886	AMPLICON	SAMEA6917830	ERX4167245	COG-UK/PHEC-16ED0	Illumina HiSeq 2500	PAIRED	PCR	ILLUMINA
ERR4206220	PRJEB37886	AMPLICON	SAMEA6917833	ERX4167248	COG-UK/PHEC-10683	NextSeq 550	PAIRED	PCR	ILLUMINA
ERR4206221	PRJEB37886	AMPLICON	SAMEA6917835	ERX4167250	COG-UK/PHEC-17A62	Illumina HiSeq 2500	PAIRED	PCR	ILLUMINA
ERR4206245	PRJEB37886	AMPLICON	SAMEA6917859	ERX4167274	COG-UK/PHEC-14DD5	Illumina HiSeq 2500	PAIRED	PCR	ILLUMINA
ERR4206261	PRJEB37886	AMPLICON	SAMEA6917875	ERX4167290	COG-UK/PHEC-1AAC9	NextSeq 550	PAIRED	PCR	ILLUMINA
ERR4206262	PRJEB37886	AMPLICON	SAMEA6917876	ERX4167291	COG-UK/PHEC-15633	NextSeq 550	PAIRED	PCR	ILLUMINA
ERR4206271	PRJEB37886	AMPLICON	SAMEA6917884	ERX4167299	COG-UK/PHEC-1B099	NextSeq 550	PAIRED	PCR	ILLUMINA
ERR4206273	PRJEB37886	AMPLICON	SAMEA6917854	ERX4167302	COG-UK/PHEC-1B257	NextSeq 550	PAIRED	PCR	ILLUMINA
ERR4206281	PRJEB37886	AMPLICON	SAMEA6917894	ERX4167311	COG-UK/PHEC-1B248	NextSeq 550	PAIRED	PCR	ILLUMINA
ERR4206289	PRJEB37886	AMPLICON	SAMEA6917901	ERX4167318	COG-UK/NORW-E82CC	NextSeq 500	PAIRED	PCR	ILLUMINA
ERR4206313	PRJEB37886	AMPLICON	SAMEA6917924	ERX4167342	COG-UK/PHEC-13E6A	Illumina HiSeq 2500	PAIRED	PCR	ILLUMINA
ERR4206315	PRJEB37886	AMPLICON	SAMEA6917928	ERX4167345	COG-UK/PHEC-14C41	Illumina HiSeq 2500	PAIRED	PCR	ILLUMINA
ERR4206316	PRJEB37886	AMPLICON	SAMEA6917927	ERX4167344	COG-UK/PHEC-121AE	Illumina HiSeq 2500	PAIRED	PCR	ILLUMINA
ERR4206317	PRJEB37886	AMPLICON	SAMEA6917929	ERX4167346	COG-UK/PHEC-1ABF3	NextSeq 550	PAIRED	PCR	ILLUMINA
ERR4206327	PRJEB37886	AMPLICON	SAMEA6917938	ERX4167355	COG-UK/PHEC-1BEDB	Illumina HiSeq 2500	PAIRED	PCR	ILLUMINA
ERR4206330	PRJEB37886	AMPLICON	SAMEA6917943	ERX4167360	COG-UK/PHEC-15C22	Illumina HiSeq 2500	PAIRED	PCR	ILLUMINA
ERR4206338	PRJEB37886	AMPLICON	SAMEA6917952	ERX4167369	COG-UK/PHEC-11743	NextSeq 550	PAIRED	PCR	ILLUMINA
ERR4206339	PRJEB37886	AMPLICON	SAMEA6917951	ERX4167368	COG-UK/PHEC-1EF8A	Illumina HiSeq 2500	PAIRED	PCR	ILLUMINA
ERR4206340	PRJEB37886	AMPLICON	SAMEA6917953	ERX4167370	COG-UK/PHEC-112E8	NextSeq 550	PAIRED	PCR	ILLUMINA
ERR4206343	PRJEB37886	AMPLICON	SAMEA6917956	ERX4167373	COG-UK/PHEC-16474	Illumina HiSeq 2500	PAIRED	PCR	ILLUMINA
ERR4206345	PRJEB37886	AMPLICON	SAMEA6917958	ERX4167375	COG-UK/PHEC-1B3DC	NextSeq 550	PAIRED	PCR	ILLUMINA
ERR4206349	PRJEB37886	AMPLICON	SAMEA6917962	ERX4167379	COG-UK/PHEC-17604	Illumina HiSeq 2500	PAIRED	PCR	ILLUMINA
ERR4206353	PRJEB37886	AMPLICON	SAMEA6917966	ERX4167383	COG-UK/PHEC-180C9	NextSeq 550	PAIRED	PCR	ILLUMINA
ERR4206355	PRJEB37886	AMPLICON	SAMEA6917968	ERX4167385	COG-UK/PHEC-12126	Illumina HiSeq 2500	PAIRED	PCR	ILLUMINA
ERR4206360	PRJEB37886	AMPLICON	SAMEA6917972	ERX4167389	COG-UK/PHEC-152A8	NextSeq 550	PAIRED	PCR	ILLUMINA
ERR4206363	PRJEB37886	AMPLICON	SAMEA6917974	ERX4167391	COG-UK/PHEC-1C924	NextSeq 550	PAIRED	PCR	ILLUMINA
ERR4206365	PRJEB37886	AMPLICON	SAMEA6917976	ERX4167393	COG-UK/PHEC-1A4F8	Illumina HiSeq 2500	PAIRED	PCR	ILLUMINA
ERR4206373	PRJEB37886	AMPLICON	SAMEA6917984	ERX4167401	COG-UK/PHEC-121F9	Illumina HiSeq 2500	PAIRED	PCR	ILLUMINA
ERR4206374	PRJEB37886	AMPLICON	SAMEA6917986	ERX4167403	COG-UK/PHEC-14995	NextSeq 550	PAIRED	PCR	ILLUMINA
ERR4206375	PRJEB37886	AMPLICON	SAMEA6917987	ERX4167404	COG-UK/PHEC-19927	Illumina HiSeq 2500	PAIRED	PCR	ILLUMINA
ERR4206377	PRJEB37886	AMPLICON	SAMEA6917988	ERX4167405	COG-UK/PHEC-1296A	Illumina HiSeq 2500	PAIRED	PCR	ILLUMINA
ERR4206383	PRJEB37886	AMPLICON	SAMEA6917994	ERX4167411	COG-UK/PHEC-1AC69	NextSeq 550	PAIRED	PCR	ILLUMINA
ERR4206393	PRJEB37886	AMPLICON	SAMEA6918005	ERX4167422	COG-UK/PHEC-1591C	NextSeq 550	PAIRED	PCR	ILLUMINA
ERR4206396	PRJEB37886	AMPLICON	SAMEA6918008	ERX4167425	COG-UK/PHEC-16702	NextSeq 550	PAIRED	PCR	ILLUMINA
ERR4206400	PRJEB37886	AMPLICON	SAMEA6918012	ERX4167429	COG-UK/PHEC-1C599	NextSeq 550	PAIRED	PCR	ILLUMINA
ERR4206402	PRJEB37886	AMPLICON	SAMEA6918014	ERX4167431	COG-UK/PHEC-138D5	Illumina HiSeq 2500	PAIRED	PCR	ILLUMINA
ERR4206404	PRJEB37886	AMPLICON	SAMEA6918016	ERX4167433	COG-UK/PHEC-1486B	Illumina HiSeq 2500	PAIRED	PCR	ILLUMINA
ERR4206407	PRJEB37886	AMPLICON	SAMEA6918017	ERX4167434	COG-UK/PHEC-17FCD	NextSeq 550	PAIRED	PCR	ILLUMINA
ERR4206408	PRJEB37886	AMPLICON	SAMEA6918019	ERX4167436	COG-UK/PHEC-194F9	Illumina HiSeq 2500	PAIRED	PCR	ILLUMINA
ERR4206409	PRJEB37886	AMPLICON	SAMEA6918021	ERX4167438	COG-UK/PHEC-1518D	NextSeq 550	PAIRED	PCR	ILLUMINA
ERR4206410	PRJEB37886	AMPLICON	SAMEA6918022	ERX4167439	COG-UK/PHEC-1BBD4	Illumina HiSeq 2500	PAIRED	PCR	ILLUMINA
ERR4206413	PRJEB37886	AMPLICON	SAMEA6918025	ERX4167442	COG-UK/PHEC-16BCA	Illumina HiSeq 2500	PAIRED	PCR	ILLUMINA
ERR4206414	PRJEB37886	AMPLICON	SAMEA6918027	ERX4167444	COG-UK/PHEC-144EF	Illumina HiSeq 2500	PAIRED	PCR	ILLUMINA
ERR4206417	PRJEB37886	AMPLICON	SAMEA6918028	ERX4167445	COG-UK/PHEC-12214	Illumina HiSeq 2500	PAIRED	PCR	ILLUMINA
ERR4206421	PRJEB37886	AMPLICON	SAMEA6918033	ERX4167450	COG-UK/PHEC-12F95	Illumina HiSeq 2500	PAIRED	PCR	ILLUMINA
ERR4206422	PRJEB37886	AMPLICON	SAMEA6918026	ERX4167443	COG-UK/PHEC-1640B	Illumina HiSeq 2500	PAIRED	PCR	ILLUMINA
ERR4206425	PRJEB37886	AMPLICON	SAMEA6918036	ERX4167453	COG-UK/PHEC-14C32	Illumina HiSeq 2500	PAIRED	PCR	ILLUMINA
ERR4206426	PRJEB37886	AMPLICON	SAMEA6918037	ERX4167454	COG-UK/PHEC-1BB89	Illumina HiSeq 2500	PAIRED	PCR	ILLUMINA
ERR4206427	PRJEB37886	AMPLICON	SAMEA6918038	ERX4167455	COG-UK/PHEC-19514	Illumina HiSeq 2500	PAIRED	PCR	ILLUMINA
ERR4206433	PRJEB37886	AMPLICON	SAMEA6918044	ERX4167462	COG-UK/PHEC-15730	NextSeq 550	PAIRED	PCR	ILLUMINA
ERR4206435	PRJEB37886	AMPLICON	SAMEA6918046	ERX4167463	COG-UK/PHEC-153D2	NextSeq 550	PAIRED	PCR	ILLUMINA
ERR4206438	PRJEB37886	AMPLICON	SAMEA6918049	ERX4167466	COG-UK/PHEC-1129D	NextSeq 550	PAIRED	PCR	ILLUMINA
ERR4206445	PRJEB37886	AMPLICON	SAMEA6918058	ERX4167474	COG-UK/PHEC-19769	Illumina HiSeq 2500	PAIRED	PCR	ILLUMINA
ERR4206446	PRJEB37886	AMPLICON	SAMEA6918057	ERX4167475	COG-UK/PHEC-17B23	Illumina HiSeq 2500	PAIRED	PCR	ILLUMINA
ERR4206455	PRJEB37886	AMPLICON	SAMEA6918067	ERX4167484	COG-UK/PHEC-162C5	Illumina HiSeq 2500	PAIRED	PCR	ILLUMINA
ERR4206457	PRJEB37886	AMPLICON	SAMEA6918068	ERX4167485	COG-UK/PHEC-134D1	Illumina HiSeq 2500	PAIRED	PCR	ILLUMINA
ERR4206460	PRJEB37886	AMPLICON	SAMEA6918071	ERX4167488	COG-UK/PHEC-10BA2	NextSeq 550	PAIRED	PCR	ILLUMINA
ERR4206462	PRJEB37886	AMPLICON	SAMEA6918074	ERX4167491	COG-UK/PHEC-15EC2	Illumina HiSeq 2500	PAIRED	PCR	ILLUMINA
ERR4206464	PRJEB37886	AMPLICON	SAMEA6918075	ERX4167492	COG-UK/PHEC-180D8	NextSeq 550	PAIRED	PCR	ILLUMINA
ERR4206475	PRJEB37886	AMPLICON	SAMEA6918087	ERX4167504	COG-UK/PHEC-161AA	Illumina HiSeq 2500	PAIRED	PCR	ILLUMINA
ERR4206477	PRJEB37886	AMPLICON	SAMEA6918089	ERX4167506	COG-UK/PHEC-115FE	NextSeq 550	PAIRED	PCR	ILLUMINA
ERR4206484	PRJEB37886	AMPLICON	SAMEA6918095	ERX4167513	COG-UK/PHEC-19796	Illumina HiSeq 2500	PAIRED	PCR	ILLUMINA
ERR4206486	PRJEB37886	AMPLICON	SAMEA6918099	ERX4167515	COG-UK/NORW-E81DE	NextSeq 500	PAIRED	PCR	ILLUMINA
ERR4206488	PRJEB37886	AMPLICON	SAMEA6918100	ERX4167517	COG-UK/PHEC-1B354	NextSeq 550	PAIRED	PCR	ILLUMINA
ERR4206489	PRJEB37886	AMPLICON	SAMEA6918101	ERX4167518	COG-UK/PHEC-1379C	Illumina HiSeq 2500	PAIRED	PCR	ILLUMINA
ERR4206493	PRJEB37886	AMPLICON	SAMEA6918106	ERX4167523	COG-UK/PHEC-1625C	Illumina HiSeq 2500	PAIRED	PCR	ILLUMINA
ERR4206495	PRJEB37886	AMPLICON	SAMEA6918109	ERX4167526	COG-UK/PHEC-179FC	Illumina HiSeq 2500	PAIRED	PCR	ILLUMINA
ERR4206496	PRJEB37886	AMPLICON	SAMEA6918108	ERX4167525	COG-UK/PHEC-116DD	NextSeq 550	PAIRED	PCR	ILLUMINA
ERR4206498	PRJEB37886	AMPLICON	SAMEA6918110	ERX4167527	COG-UK/PHEC-13C60	Illumina HiSeq 2500	PAIRED	PCR	ILLUMINA
ERR4206499	PRJEB37886	AMPLICON	SAMEA6918113	ERX4167530	COG-UK/PHEC-1624D	Illumina HiSeq 2500	PAIRED	PCR	ILLUMINA
ERR4206501	PRJEB37886	AMPLICON	SAMEA6918112	ERX4167528	COG-UK/PHEC-1A6D4	NextSeq 550	PAIRED	PCR	ILLUMINA
ERR4206503	PRJEB37886	AMPLICON	SAMEA6918115	ERX4167532	COG-UK/PHEC-16289	Illumina HiSeq 2500	PAIRED	PCR	ILLUMINA
ERR4206505	PRJEB37886	AMPLICON	SAMEA6918118	ERX4167535	COG-UK/PHEC-15518	NextSeq 550	PAIRED	PCR	ILLUMINA
ERR4206506	PRJEB37886	AMPLICON	SAMEA6918119	ERX4167536	COG-UK/PHEC-19963	Illumina HiSeq 2500	PAIRED	PCR	ILLUMINA
ERR4206507	PRJEB37886	AMPLICON	SAMEA6918116	ERX4167533	COG-UK/PHEC-12B73	Illumina HiSeq 2500	PAIRED	PCR	ILLUMINA
ERR4206510	PRJEB37886	AMPLICON	SAMEA6918121	ERX4167538	COG-UK/PHEC-19BB8	Illumina HiSeq 2500	PAIRED	PCR	ILLUMINA
ERR4206514	PRJEB37886	AMPLICON	SAMEA6918123	ERX4167540	COG-UK/PHEC-114F1	NextSeq 550	PAIRED	PCR	ILLUMINA
ERR4206516	PRJEB37886	AMPLICON	SAMEA6918128	ERX4167545	COG-UK/PHEC-1676C	Illumina HiSeq 2500	PAIRED	PCR	ILLUMINA
ERR4206520	PRJEB37886	AMPLICON	SAMEA6918131	ERX4167548	COG-UK/PHEC-14643	Illumina HiSeq 2500	PAIRED	PCR	ILLUMINA
ERR4206523	PRJEB37886	AMPLICON	SAMEA6918132	ERX4167549	COG-UK/PHEC-1C854	NextSeq 550	PAIRED	PCR	ILLUMINA
ERR4206524	PRJEB37886	AMPLICON	SAMEA6918137	ERX4167554	COG-UK/PHEC-184DC	NextSeq 550	PAIRED	PCR	ILLUMINA
ERR4206526	PRJEB37886	AMPLICON	SAMEA6918138	ERX4167555	COG-UK/PHEC-1C678	NextSeq 550	PAIRED	PCR	ILLUMINA
ERR4206529	PRJEB37886	AMPLICON	SAMEA6918139	ERX4167557	COG-UK/PHEC-122D8	NextSeq 550	PAIRED	PCR	ILLUMINA
ERR4206530	PRJEB37886	AMPLICON	SAMEA6918140	ERX4167558	COG-UK/PHEC-10EA9	NextSeq 550	PAIRED	PCR	ILLUMINA
ERR4206531	PRJEB37886	AMPLICON	SAMEA6918142	ERX4167560	COG-UK/PHEC-198B1	Illumina HiSeq 2500	PAIRED	PCR	ILLUMINA
ERR4206535	PRJEB37886	AMPLICON	SAMEA6918144	ERX4167562	COG-UK/PHEC-16799	NextSeq 550	PAIRED	PCR	ILLUMINA
ERR4206541	PRJEB37886	AMPLICON	SAMEA6918151	ERX4167569	COG-UK/PHEC-104B6	NextSeq 550	PAIRED	PCR	ILLUMINA
ERR4206544	PRJEB37886	AMPLICON	SAMEA6918155	ERX4167573	COG-UK/PHEC-136F9	Illumina HiSeq 2500	PAIRED	PCR	ILLUMINA
ERR4206545	PRJEB37886	AMPLICON	SAMEA6918156	ERX4167574	COG-UK/PHEC-15F1A	Illumina HiSeq 2500	PAIRED	PCR	ILLUMINA
ERR4206547	PRJEB37886	AMPLICON	SAMEA6918159	ERX4167577	COG-UK/PHEC-15DD4	Illumina HiSeq 2500	PAIRED	PCR	ILLUMINA
ERR4206548	PRJEB37886	AMPLICON	SAMEA6918157	ERX4167575	COG-UK/PHEC-14959	NextSeq 550	PAIRED	PCR	ILLUMINA
ERR4206555	PRJEB37886	AMPLICON	SAMEA6918166	ERX4167584	COG-UK/PHEC-17464	Illumina HiSeq 2500	PAIRED	PCR	ILLUMINA
ERR4206556	PRJEB37886	AMPLICON	SAMEA6918167	ERX4167585	COG-UK/PHEC-1AF60	NextSeq 550	PAIRED	PCR	ILLUMINA
ERR4206561	PRJEB37886	AMPLICON	SAMEA6918172	ERX4167590	COG-UK/PHEC-10638	NextSeq 550	PAIRED	PCR	ILLUMINA
ERR4206580	PRJEB37886	AMPLICON	SAMEA6918188	ERX4167607	COG-UK/PHEC-10A2D	NextSeq 550	PAIRED	PCR	ILLUMINA
ERR4206581	PRJEB37886	AMPLICON	SAMEA6918190	ERX4167610	COG-UK/PHEC-17929	Illumina HiSeq 2500	PAIRED	PCR	ILLUMINA
ERR4206582	PRJEB37886	AMPLICON	SAMEA6918191	ERX4167611	COG-UK/PHEC-187C4	NextSeq 550	PAIRED	PCR	ILLUMINA
ERR4206708	PRJEB37886	AMPLICON	SAMEA6918312	ERX4167737	COG-UK/NORW-E81FC	NextSeq 500	PAIRED	PCR	ILLUMINA
ERR4206755	PRJEB37886	AMPLICON	SAMEA6918358	ERX4167784	COG-UK/PHEC-1BF9C	Illumina HiSeq 2500	PAIRED	PCR	ILLUMINA
ERR4206903	PRJEB37886	AMPLICON	SAMEA6918504	ERX4167931	COG-UK/PHEC-1279D	NextSeq 550	PAIRED	PCR	ILLUMINA
ERR4206908	PRJEB37886	AMPLICON	SAMEA6918510	ERX4167938	COG-UK/NORW-E8790	NextSeq 500	PAIRED	PCR	ILLUMINA
ERR4206909	PRJEB37886	AMPLICON	SAMEA6918509	ERX4167937	COG-UK/PHEC-15B43	Illumina HiSeq 2500	PAIRED	PCR	ILLUMINA
ERR4206910	PRJEB37886	AMPLICON	SAMEA6918511	ERX4167939	COG-UK/PHEC-10340	NextSeq 550	PAIRED	PCR	ILLUMINA
ERR4206914	PRJEB37886	AMPLICON	SAMEA6918514	ERX4167942	COG-UK/PHEC-13CAC	Illumina HiSeq 2500	PAIRED	PCR	ILLUMINA
ERR4206919	PRJEB37886	AMPLICON	SAMEA6918520	ERX4167948	COG-UK/PHEC-13899	Illumina HiSeq 2500	PAIRED	PCR	ILLUMINA
ERR4206925	PRJEB37886	AMPLICON	SAMEA6918526	ERX4167954	COG-UK/PHEC-11BDE	NextSeq 550	PAIRED	PCR	ILLUMINA
ERR4206944	PRJEB37886	AMPLICON	SAMEA6918545	ERX4167973	COG-UK/PHEC-1776B	Illumina HiSeq 2500	PAIRED	PCR	ILLUMINA
ERR4206964	PRJEB37886	AMPLICON	SAMEA6918564	ERX4167992	COG-UK/PHEC-1003A	NextSeq 550	PAIRED	PCR	ILLUMINA
ERR4206965	PRJEB37886	AMPLICON	SAMEA6918566	ERX4167994	COG-UK/PHEC-135A1	Illumina HiSeq 2500	PAIRED	PCR	ILLUMINA
ERR4206968	PRJEB37886	AMPLICON	SAMEA6918571	ERX4167998	COG-UK/PHEC-16007	Illumina HiSeq 2500	PAIRED	PCR	ILLUMINA
ERR4206969	PRJEB37886	AMPLICON	SAMEA6918567	ERX4167995	COG-UK/PHEC-14519	Illumina HiSeq 2500	PAIRED	PCR	ILLUMINA
ERR4206974	PRJEB37886	AMPLICON	SAMEA6918570	ERX4167999	COG-UK/PHEC-11FE1	Illumina HiSeq 2500	PAIRED	PCR	ILLUMINA
ERR4206975	PRJEB37886	AMPLICON	SAMEA6918576	ERX4168004	COG-UK/PHEC-13477	Illumina HiSeq 2500	PAIRED	PCR	ILLUMINA
ERR4206976	PRJEB37886	AMPLICON	SAMEA6918579	ERX4168007	COG-UK/NORW-E80D1	NextSeq 500	PAIRED	PCR	ILLUMINA
ERR4206979	PRJEB37886	AMPLICON	SAMEA6918577	ERX4168005	COG-UK/PHEC-18490	NextSeq 550	PAIRED	PCR	ILLUMINA
ERR4206980	PRJEB37886	AMPLICON	SAMEA6918581	ERX4168009	COG-UK/PHEC-195C9	Illumina HiSeq 2500	PAIRED	PCR	ILLUMINA
ERR4206981	PRJEB37886	AMPLICON	SAMEA6918582	ERX4168010	COG-UK/PHEC-118F5	NextSeq 550	PAIRED	PCR	ILLUMINA
ERR4206984	PRJEB37886	AMPLICON	SAMEA6918585	ERX4168013	COG-UK/PHEC-1098A	NextSeq 550	PAIRED	PCR	ILLUMINA
ERR4206985	PRJEB37886	AMPLICON	SAMEA6918586	ERX4168014	COG-UK/PHEC-102DA	NextSeq 550	PAIRED	PCR	ILLUMINA
ERR4206988	PRJEB37886	AMPLICON	SAMEA6918588	ERX4168016	COG-UK/PHEC-1B8BF	Illumina HiSeq 2500	PAIRED	PCR	ILLUMINA
ERR4206991	PRJEB37886	AMPLICON	SAMEA6918592	ERX4168020	COG-UK/PHEC-15E59	Illumina HiSeq 2500	PAIRED	PCR	ILLUMINA
ERR4206992	PRJEB37886	AMPLICON	SAMEA6918594	ERX4168022	COG-UK/PHEC-1B2FD	NextSeq 550	PAIRED	PCR	ILLUMINA
ERR4206993	PRJEB37886	AMPLICON	SAMEA6918593	ERX4168021	COG-UK/PHEC-1043E	NextSeq 550	PAIRED	PCR	ILLUMINA
ERR4206994	PRJEB37886	AMPLICON	SAMEA6918595	ERX4168023	COG-UK/PHEC-10920	NextSeq 550	PAIRED	PCR	ILLUMINA
ERR4206995	PRJEB37886	AMPLICON	SAMEA6918597	ERX4168025	COG-UK/PHEC-15EA4	Illumina HiSeq 2500	PAIRED	PCR	ILLUMINA
ERR4206996	PRJEB37886	AMPLICON	SAMEA6918596	ERX4168024	COG-UK/PHEC-10DAC	NextSeq 550	PAIRED	PCR	ILLUMINA
ERR4207006	PRJEB37886	AMPLICON	SAMEA6918608	ERX4168034	COG-UK/PHEC-12733	NextSeq 550	PAIRED	PCR	ILLUMINA
ERR4207008	PRJEB37886	AMPLICON	SAMEA6918607	ERX4168036	COG-UK/PHEC-1A531	NextSeq 550	PAIRED	PCR	ILLUMINA
ERR4207011	PRJEB37886	AMPLICON	SAMEA6918611	ERX4168039	COG-UK/PHEC-14F75	Illumina HiSeq 2500	PAIRED	PCR	ILLUMINA
ERR4207013	PRJEB37886	AMPLICON	SAMEA6918615	ERX4168043	COG-UK/PHEC-1A319	Illumina HiSeq 2500	PAIRED	PCR	ILLUMINA
ERR4207015	PRJEB37886	AMPLICON	SAMEA6918616	ERX4168044	COG-UK/PHEC-14BAE	Illumina HiSeq 2500	PAIRED	PCR	ILLUMINA
ERR4207018	PRJEB37886	AMPLICON	SAMEA6918618	ERX4168046	COG-UK/PHEC-12056	Illumina HiSeq 2500	PAIRED	PCR	ILLUMINA
ERR4207019	PRJEB37886	AMPLICON	SAMEA6918619	ERX4168048	COG-UK/PHEC-1BD1A	Illumina HiSeq 2500	PAIRED	PCR	ILLUMINA
ERR4207023	PRJEB37886	AMPLICON	SAMEA6918624	ERX4168052	COG-UK/NORW-E88E8	NextSeq 500	PAIRED	PCR	ILLUMINA
ERR4207025	PRJEB37886	AMPLICON	SAMEA6918000	ERX4168054	COG-UK/PHEC-1B169	NextSeq 550	PAIRED	PCR	ILLUMINA
ERR4207029	PRJEB37886	AMPLICON	SAMEA6918629	ERX4168057	COG-UK/PHEC-109E4	NextSeq 550	PAIRED	PCR	ILLUMINA
ERR4207030	PRJEB37886	AMPLICON	SAMEA6918631	ERX4168060	COG-UK/NORW-E8B58	NextSeq 500	PAIRED	PCR	ILLUMINA
ERR4207041	PRJEB37886	AMPLICON	SAMEA6918640	ERX4168069	COG-UK/PHEC-17F54	NextSeq 550	PAIRED	PCR	ILLUMINA
ERR4207042	PRJEB37886	AMPLICON	SAMEA6918641	ERX4168071	COG-UK/PHEC-19444	Illumina HiSeq 2500	PAIRED	PCR	ILLUMINA
ERR4207045	PRJEB37886	AMPLICON	SAMEA6918644	ERX4168074	COG-UK/PHEC-16E67	Illumina HiSeq 2500	PAIRED	PCR	ILLUMINA
ERR4207052	PRJEB37886	AMPLICON	SAMEA6918650	ERX4168080	COG-UK/PHEC-1AB20	NextSeq 550	PAIRED	PCR	ILLUMINA
ERR4207053	PRJEB37886	AMPLICON	SAMEA6918652	ERX4168082	COG-UK/NORW-E8174	NextSeq 500	PAIRED	PCR	ILLUMINA
ERR4207055	PRJEB37886	AMPLICON	SAMEA6918654	ERX4168084	COG-UK/PHEC-15A91	Illumina HiSeq 2500	PAIRED	PCR	ILLUMINA
ERR4207059	PRJEB37886	AMPLICON	SAMEA6918658	ERX4168087	COG-UK/PHEC-17C11	Illumina HiSeq 2500	PAIRED	PCR	ILLUMINA
ERR4207060	PRJEB37886	AMPLICON	SAMEA6918659	ERX4168089	COG-UK/PHEC-14E96	Illumina HiSeq 2500	PAIRED	PCR	ILLUMINA
ERR4207087	PRJEB37886	AMPLICON	SAMEA6918687	ERX4168118	COG-UK/PHEC-1334D	Illumina HiSeq 2500	PAIRED	PCR	ILLUMINA
ERR4207089	PRJEB37886	AMPLICON	SAMEA6918685	ERX4168117	COG-UK/PHEC-103C8	NextSeq 550	PAIRED	PCR	ILLUMINA
ERR4207092	PRJEB37886	AMPLICON	SAMEA6918689	ERX4168120	COG-UK/PHEC-1A2FE	Illumina HiSeq 2500	PAIRED	PCR	ILLUMINA
ERR4207093	PRJEB37886	AMPLICON	SAMEA6918691	ERX4168122	COG-UK/PHEC-17358	Illumina HiSeq 2500	PAIRED	PCR	ILLUMINA
ERR4207094	PRJEB37886	AMPLICON	SAMEA6918692	ERX4168123	COG-UK/PHEC-1C49C	NextSeq 550	PAIRED	PCR	ILLUMINA
ERR4207097	PRJEB37886	AMPLICON	SAMEA6918695	ERX4168126	COG-UK/PHEC-1A6B6	NextSeq 550	PAIRED	PCR	ILLUMINA
ERR4207098	PRJEB37886	AMPLICON	SAMEA6918696	ERX4168127	COG-UK/PHEC-15123	NextSeq 550	PAIRED	PCR	ILLUMINA
ERR4207099	PRJEB37886	AMPLICON	SAMEA6918697	ERX4168128	COG-UK/PHEC-16438	Illumina HiSeq 2500	PAIRED	PCR	ILLUMINA
ERR4207100	PRJEB37886	AMPLICON	SAMEA6918698	ERX4168129	COG-UK/PHEC-13A57	Illumina HiSeq 2500	PAIRED	PCR	ILLUMINA
ERR4207102	PRJEB37886	AMPLICON	SAMEA6918700	ERX4168131	COG-UK/PHEC-12BFB	Illumina HiSeq 2500	PAIRED	PCR	ILLUMINA
ERR4207105	PRJEB37886	AMPLICON	SAMEA6918704	ERX4168134	COG-UK/PHEC-13BDC	Illumina HiSeq 2500	PAIRED	PCR	ILLUMINA
ERR4207106	PRJEB37886	AMPLICON	SAMEA6918701	ERX4168132	COG-UK/PHEC-1A3DD	Illumina HiSeq 2500	PAIRED	PCR	ILLUMINA
ERR4207108	PRJEB37886	AMPLICON	SAMEA6918705	ERX4168136	COG-UK/PHEC-167B7	NextSeq 550	PAIRED	PCR	ILLUMINA
ERR4207111	PRJEB37886	AMPLICON	SAMEA6918709	ERX4168140	COG-UK/PHEC-14081	Illumina HiSeq 2500	PAIRED	PCR	ILLUMINA
ERR4207112	PRJEB37886	AMPLICON	SAMEA6918710	ERX4168141	COG-UK/PHEC-16483	Illumina HiSeq 2500	PAIRED	PCR	ILLUMINA
ERR4207115	PRJEB37886	AMPLICON	SAMEA6918711	ERX4168142	COG-UK/PHEC-12C9E	Illumina HiSeq 2500	PAIRED	PCR	ILLUMINA
ERR4207117	PRJEB37886	AMPLICON	SAMEA6918715	ERX4168146	COG-UK/PHEC-11594	NextSeq 550	PAIRED	PCR	ILLUMINA
ERR4207118	PRJEB37886	AMPLICON	SAMEA6918716	ERX4168147	COG-UK/PHEC-18348	NextSeq 550	PAIRED	PCR	ILLUMINA
ERR4207137	PRJEB37886	AMPLICON	SAMEA6918733	ERX4168166	COG-UK/PHEC-110C0	NextSeq 550	PAIRED	PCR	ILLUMINA
ERR4207147	PRJEB37886	AMPLICON	SAMEA6918741	ERX4168173	COG-UK/PHEC-17473	Illumina HiSeq 2500	PAIRED	PCR	ILLUMINA
ERR4207158	PRJEB37886	AMPLICON	SAMEA6918755	ERX4168186	COG-UK/PHEC-10780	NextSeq 550	PAIRED	PCR	ILLUMINA
ERR4207162	PRJEB37886	AMPLICON	SAMEA6918759	ERX4168191	COG-UK/PHEC-19620	Illumina HiSeq 2500	PAIRED	PCR	ILLUMINA
ERR4207169	PRJEB37886	AMPLICON	SAMEA6918765	ERX4168197	COG-UK/PHEC-11057	NextSeq 550	PAIRED	PCR	ILLUMINA
ERR4207173	PRJEB37886	AMPLICON	SAMEA6918770	ERX4168202	COG-UK/PHEC-1AA23	NextSeq 550	PAIRED	PCR	ILLUMINA
ERR4207174	PRJEB37886	AMPLICON	SAMEA6918771	ERX4168203	COG-UK/PHEC-12E7A	Illumina HiSeq 2500	PAIRED	PCR	ILLUMINA
ERR4207175	PRJEB37886	AMPLICON	SAMEA6918772	ERX4168204	COG-UK/PHEC-1250C	NextSeq 550	PAIRED	PCR	ILLUMINA
ERR4207176	PRJEB37886	AMPLICON	SAMEA6918773	ERX4168205	COG-UK/PHEC-1A07C	Illumina HiSeq 2500	PAIRED	PCR	ILLUMINA
ERR4207177	PRJEB37886	AMPLICON	SAMEA6918774	ERX4168206	COG-UK/PHEC-199CD	Illumina HiSeq 2500	PAIRED	PCR	ILLUMINA
ERR4207181	PRJEB37886	AMPLICON	SAMEA6918778	ERX4168210	COG-UK/PHEC-15220	NextSeq 550	PAIRED	PCR	ILLUMINA
ERR4207186	PRJEB37886	AMPLICON	SAMEA6918784	ERX4168216	COG-UK/PHEC-162E3	Illumina HiSeq 2500	PAIRED	PCR	ILLUMINA
ERR4207188	PRJEB37886	AMPLICON	SAMEA6918787	ERX4168219	COG-UK/PHEC-177E3	Illumina HiSeq 2500	PAIRED	PCR	ILLUMINA
ERR4207195	PRJEB37886	AMPLICON	SAMEA6918792	ERX4168224	COG-UK/PHEC-196A8	Illumina HiSeq 2500	PAIRED	PCR	ILLUMINA
ERR4207196	PRJEB37886	AMPLICON	SAMEA6918793	ERX4168225	COG-UK/PHEC-12CDA	Illumina HiSeq 2500	PAIRED	PCR	ILLUMINA
ERR4207198	PRJEB37886	AMPLICON	SAMEA6918794	ERX4168226	COG-UK/PHEC-15A46	NextSeq 550	PAIRED	PCR	ILLUMINA
ERR4207199	PRJEB37886	AMPLICON	SAMEA6918796	ERX4168228	COG-UK/PHEC-13F94	Illumina HiSeq 2500	PAIRED	PCR	ILLUMINA
ERR4207200	PRJEB37886	AMPLICON	SAMEA6918797	ERX4168229	COG-UK/PHEC-11EE4	Illumina HiSeq 2500	PAIRED	PCR	ILLUMINA
ERR4207202	PRJEB37886	AMPLICON	SAMEA6918800	ERX4168232	COG-UK/PHEC-15062	NextSeq 550	PAIRED	PCR	ILLUMINA
ERR4207204	PRJEB37886	AMPLICON	SAMEA6918802	ERX4168234	COG-UK/PHEC-1B952	Illumina HiSeq 2500	PAIRED	PCR	ILLUMINA
ERR4207206	PRJEB37886	AMPLICON	SAMEA6918804	ERX4168236	COG-UK/PHEC-1319E	Illumina HiSeq 2500	PAIRED	PCR	ILLUMINA
ERR4207207	PRJEB37886	AMPLICON	SAMEA6918803	ERX4168235	COG-UK/PHEC-1A847	NextSeq 550	PAIRED	PCR	ILLUMINA
ERR4207209	PRJEB37886	AMPLICON	SAMEA6918807	ERX4168239	COG-UK/NORW-E81ED	NextSeq 500	PAIRED	PCR	ILLUMINA
ERR4207210	PRJEB37886	AMPLICON	SAMEA6918806	ERX4168238	COG-UK/PHEC-106B0	NextSeq 550	PAIRED	PCR	ILLUMINA
ERR4207212	PRJEB37886	AMPLICON	SAMEA6918811	ERX4168243	COG-UK/PHEC-100C1	NextSeq 550	PAIRED	PCR	ILLUMINA
ERR4207213	PRJEB37886	AMPLICON	SAMEA6918810	ERX4168242	COG-UK/PHEC-190D7	Illumina HiSeq 2500	PAIRED	PCR	ILLUMINA
ERR4207215	PRJEB37886	AMPLICON	SAMEA6918809	ERX4168241	COG-UK/PHEC-16D97	Illumina HiSeq 2500	PAIRED	PCR	ILLUMINA
ERR4207219	PRJEB37886	AMPLICON	SAMEA6918816	ERX4168248	COG-UK/PHEC-152D5	NextSeq 550	PAIRED	PCR	ILLUMINA
ERR4207221	PRJEB37886	AMPLICON	SAMEA6918819	ERX4168251	COG-UK/PHEC-17CA8	Illumina HiSeq 2500	PAIRED	PCR	ILLUMINA
ERR4207223	PRJEB37886	AMPLICON	SAMEA6918821	ERX4168253	COG-UK/NORW-E82DB	NextSeq 500	PAIRED	PCR	ILLUMINA
ERR4207224	PRJEB37886	AMPLICON	SAMEA6918817	ERX4168249	COG-UK/PHEC-165EA	NextSeq 550	PAIRED	PCR	ILLUMINA
ERR4207226	PRJEB37886	AMPLICON	SAMEA6918823	ERX4168255	COG-UK/PHEC-1BD47	Illumina HiSeq 2500	PAIRED	PCR	ILLUMINA
ERR4207227	PRJEB37886	AMPLICON	SAMEA6918824	ERX4168256	COG-UK/PHEC-17895	Illumina HiSeq 2500	PAIRED	PCR	ILLUMINA
ERR4207228	PRJEB37886	AMPLICON	SAMEA6918825	ERX4168257	COG-UK/PHEC-10559	NextSeq 550	PAIRED	PCR	ILLUMINA
ERR4207233	PRJEB37886	AMPLICON	SAMEA6918830	ERX4168262	COG-UK/PHEC-12B0A	Illumina HiSeq 2500	PAIRED	PCR	ILLUMINA
ERR4207234	PRJEB37886	AMPLICON	SAMEA6918831	ERX4168263	COG-UK/PHEC-161F5	Illumina HiSeq 2500	PAIRED	PCR	ILLUMINA
ERR4207242	PRJEB37886	AMPLICON	SAMEA6918836	ERX4168269	COG-UK/PHEC-19338	Illumina HiSeq 2500	PAIRED	PCR	ILLUMINA
ERR4207246	PRJEB37886	AMPLICON	SAMEA6918842	ERX4168275	COG-UK/PHEC-16517	NextSeq 550	PAIRED	PCR	ILLUMINA
ERR4207249	PRJEB37886	AMPLICON	SAMEA6918844	ERX4168277	COG-UK/PHEC-1061A	NextSeq 550	PAIRED	PCR	ILLUMINA
ERR4207251	PRJEB37886	AMPLICON	SAMEA6918846	ERX4168280	COG-UK/PHEC-13C51	Illumina HiSeq 2500	PAIRED	PCR	ILLUMINA
ERR4207252	PRJEB37886	AMPLICON	SAMEA6918686	ERX4168281	COG-UK/PHEC-1B336	NextSeq 550	PAIRED	PCR	ILLUMINA
ERR4207253	PRJEB37886	AMPLICON	SAMEA6917909	ERX4168282	COG-UK/PHEC-1B1A5	NextSeq 550	PAIRED	PCR	ILLUMINA
ERR4207254	PRJEB37886	AMPLICON	SAMEA6918848	ERX4168284	COG-UK/NORW-E8BC1	NextSeq 500	PAIRED	PCR	ILLUMINA
ERR4207255	PRJEB37886	AMPLICON	SAMEA6918847	ERX4168283	COG-UK/PHEC-197C3	Illumina HiSeq 2500	PAIRED	PCR	ILLUMINA
ERR4207261	PRJEB37886	AMPLICON	SAMEA6918852	ERX4168287	COG-UK/PHEC-1A6C5	NextSeq 550	PAIRED	PCR	ILLUMINA
ERR4207262	PRJEB37886	AMPLICON	SAMEA6918854	ERX4168290	COG-UK/PHEC-1252A	NextSeq 550	PAIRED	PCR	ILLUMINA
ERR4207264	PRJEB37886	AMPLICON	SAMEA6918856	ERX4168292	COG-UK/PHEC-17701	Illumina HiSeq 2500	PAIRED	PCR	ILLUMINA
ERR4207266	PRJEB37886	AMPLICON	SAMEA6918859	ERX4168295	COG-UK/PHEC-10674	NextSeq 550	PAIRED	PCR	ILLUMINA
ERR4207268	PRJEB37886	AMPLICON	SAMEA6918861	ERX4168297	COG-UK/PHEC-122BA	NextSeq 550	PAIRED	PCR	ILLUMINA
ERR4207270	PRJEB37886	AMPLICON	SAMEA6918863	ERX4168299	COG-UK/PHEC-18014	NextSeq 550	PAIRED	PCR	ILLUMINA
ERR4207272	PRJEB37886	AMPLICON	SAMEA6918864	ERX4168300	COG-UK/PHEC-11901	NextSeq 550	PAIRED	PCR	ILLUMINA
ERR4207273	PRJEB37886	AMPLICON	SAMEA6918866	ERX4168302	COG-UK/PHEC-16E58	Illumina HiSeq 2500	PAIRED	PCR	ILLUMINA
ERR4207276	PRJEB37886	AMPLICON	SAMEA6918869	ERX4168306	COG-UK/NORW-E8A4C	NextSeq 500	PAIRED	PCR	ILLUMINA
ERR4207277	PRJEB37886	AMPLICON	SAMEA6918870	ERX4168305	COG-UK/PHEC-1542A	NextSeq 550	PAIRED	PCR	ILLUMINA
ERR4207278	PRJEB37886	AMPLICON	SAMEA6918872	ERX4168308	COG-UK/PHEC-17543	Illumina HiSeq 2500	PAIRED	PCR	ILLUMINA
ERR4207280	PRJEB37886	AMPLICON	SAMEA6918873	ERX4168309	COG-UK/PHEC-1096C	NextSeq 550	PAIRED	PCR	ILLUMINA
ERR4207281	PRJEB37886	AMPLICON	SAMEA6918874	ERX4168310	COG-UK/PHEC-17798	Illumina HiSeq 2500	PAIRED	PCR	ILLUMINA
ERR4207282	PRJEB37886	AMPLICON	SAMEA6918875	ERX4168311	COG-UK/PHEC-1469E	Illumina HiSeq 2500	PAIRED	PCR	ILLUMINA
ERR4207283	PRJEB37886	AMPLICON	SAMEA6918876	ERX4168312	COG-UK/PHEC-191D4	Illumina HiSeq 2500	PAIRED	PCR	ILLUMINA
ERR4207285	PRJEB37886	AMPLICON	SAMEA6918879	ERX4168315	COG-UK/PHEC-123A8	NextSeq 550	PAIRED	PCR	ILLUMINA
ERR4207286	PRJEB37886	AMPLICON	SAMEA6918878	ERX4168314	COG-UK/PHEC-197F0	Illumina HiSeq 2500	PAIRED	PCR	ILLUMINA
ERR4207287	PRJEB37886	AMPLICON	SAMEA6918881	ERX4168317	COG-UK/PHEC-14BDB	Illumina HiSeq 2500	PAIRED	PCR	ILLUMINA
ERR4207288	PRJEB37886	AMPLICON	SAMEA6918880	ERX4168316	COG-UK/PHEC-1A874	NextSeq 550	PAIRED	PCR	ILLUMINA
ERR4207291	PRJEB37886	AMPLICON	SAMEA6918883	ERX4168318	COG-UK/PHEC-18630	NextSeq 550	PAIRED	PCR	ILLUMINA
ERR4207292	PRJEB37886	AMPLICON	SAMEA6918886	ERX4168321	COG-UK/PHEC-14009	Illumina HiSeq 2500	PAIRED	PCR	ILLUMINA
ERR4207293	PRJEB37886	AMPLICON	SAMEA6918885	ERX4168322	COG-UK/PHEC-17C3F	Illumina HiSeq 2500	PAIRED	PCR	ILLUMINA
ERR4207296	PRJEB37886	AMPLICON	SAMEA6918887	ERX4168323	COG-UK/PHEC-1A8A1	NextSeq 550	PAIRED	PCR	ILLUMINA
ERR4207297	PRJEB37886	AMPLICON	SAMEA6918888	ERX4168324	COG-UK/PHEC-196F3	Illumina HiSeq 2500	PAIRED	PCR	ILLUMINA
ERR4207300	PRJEB37886	AMPLICON	SAMEA6918892	ERX4168328	COG-UK/PHEC-176B9	Illumina HiSeq 2500	PAIRED	PCR	ILLUMINA
ERR4207303	PRJEB37886	AMPLICON	SAMEA6918897	ERX4168332	COG-UK/PHEC-188EF	NextSeq 550	PAIRED	PCR	ILLUMINA
ERR4207305	PRJEB37886	AMPLICON	SAMEA6918898	ERX4168334	COG-UK/PHEC-136AE	Illumina HiSeq 2500	PAIRED	PCR	ILLUMINA
ERR4207307	PRJEB37886	AMPLICON	SAMEA6918901	ERX4168337	COG-UK/PHEC-12575	NextSeq 550	PAIRED	PCR	ILLUMINA
ERR4207309	PRJEB37886	AMPLICON	SAMEA6918900	ERX4168336	COG-UK/PHEC-1050E	NextSeq 550	PAIRED	PCR	ILLUMINA
ERR4207310	PRJEB37886	AMPLICON	SAMEA6918903	ERX4168339	COG-UK/PHEC-1C265	NextSeq 550	PAIRED	PCR	ILLUMINA
ERR4207313	PRJEB37886	AMPLICON	SAMEA6918905	ERX4168341	COG-UK/PHEC-17E39	Illumina HiSeq 2500	PAIRED	PCR	ILLUMINA
ERR4207314	PRJEB37886	AMPLICON	SAMEA6918907	ERX4168342	COG-UK/PHEC-1138B	NextSeq 550	PAIRED	PCR	ILLUMINA
ERR4207317	PRJEB37886	AMPLICON	SAMEA6918910	ERX4168346	COG-UK/PHEC-12DE6	Illumina HiSeq 2500	PAIRED	PCR	ILLUMINA
ERR4207319	PRJEB37886	AMPLICON	SAMEA6918911	ERX4168347	COG-UK/PHEC-117CB	NextSeq 550	PAIRED	PCR	ILLUMINA
ERR4207321	PRJEB37886	AMPLICON	SAMEA6918914	ERX4168350	COG-UK/PHEC-1AA8D	NextSeq 550	PAIRED	PCR	ILLUMINA
ERR4207323	PRJEB37886	AMPLICON	SAMEA6918916	ERX4168352	COG-UK/PHEC-1139A	NextSeq 550	PAIRED	PCR	ILLUMINA
ERR4207325	PRJEB37886	AMPLICON	SAMEA6918917	ERX4168353	COG-UK/PHEC-101DD	NextSeq 550	PAIRED	PCR	ILLUMINA
ERR4207335	PRJEB37886	AMPLICON	SAMEA6918928	ERX4168364	COG-UK/PHEC-1866D	NextSeq 550	PAIRED	PCR	ILLUMINA
ERR4207352	PRJEB37886	AMPLICON	SAMEA6918943	ERX4168380	COG-UK/PHEC-130CE	Illumina HiSeq 2500	PAIRED	PCR	ILLUMINA
ERR4207373	PRJEB37886	AMPLICON	SAMEA6918961	ERX4168400	COG-UK/PHEC-16B33	Illumina HiSeq 2500	PAIRED	PCR	ILLUMINA
ERR4207374	PRJEB37886	AMPLICON	SAMEA6918964	ERX4168403	COG-UK/PHEC-1BECC	Illumina HiSeq 2500	PAIRED	PCR	ILLUMINA
ERR4207378	PRJEB37886	AMPLICON	SAMEA6918968	ERX4168407	COG-UK/PHEC-148F2	Illumina HiSeq 2500	PAIRED	PCR	ILLUMINA
ERR4207380	PRJEB37886	AMPLICON	SAMEA6918969	ERX4168408	COG-UK/PHEC-12715	NextSeq 550	PAIRED	PCR	ILLUMINA
ERR4207382	PRJEB37886	AMPLICON	SAMEA6918973	ERX4168412	COG-UK/NORW-E6EAC	NextSeq 500	PAIRED	PCR	ILLUMINA
ERR4207383	PRJEB37886	AMPLICON	SAMEA6918970	ERX4168409	COG-UK/PHEC-10F2E	NextSeq 550	PAIRED	PCR	ILLUMINA
ERR4207384	PRJEB37886	AMPLICON	SAMEA6918974	ERX4168413	COG-UK/PHEC-1823C	NextSeq 550	PAIRED	PCR	ILLUMINA
ERR4207409	PRJEB37886	AMPLICON	SAMEA6918999	ERX4168437	COG-UK/NORW-E896D	NextSeq 500	PAIRED	PCR	ILLUMINA
ERR4207503	PRJEB37886	AMPLICON	SAMEA6919092	ERX4168532	COG-UK/PHEC-10AD2	NextSeq 550	PAIRED	PCR	ILLUMINA
ERR4207504	PRJEB37886	AMPLICON	SAMEA6919093	ERX4168533	COG-UK/PHEC-1815D	NextSeq 550	PAIRED	PCR	ILLUMINA
ERR4207506	PRJEB37886	AMPLICON	SAMEA6919094	ERX4168534	COG-UK/PHEC-11B56	NextSeq 550	PAIRED	PCR	ILLUMINA
ERR4207542	PRJEB37886	AMPLICON	SAMEA6919132	ERX4168572	COG-UK/PHEC-1245A	NextSeq 550	PAIRED	PCR	ILLUMINA
ERR4207543	PRJEB37886	AMPLICON	SAMEA6919133	ERX4168574	COG-UK/PHEC-178FF	Illumina HiSeq 2500	PAIRED	PCR	ILLUMINA
ERR4207544	PRJEB37886	AMPLICON	SAMEA6919130	ERX4168570	COG-UK/PHEC-10BDF	NextSeq 550	PAIRED	PCR	ILLUMINA
ERR4207545	PRJEB37886	AMPLICON	SAMEA6919134	ERX4168573	COG-UK/PHEC-1A5E6	NextSeq 550	PAIRED	PCR	ILLUMINA
ERR4207547	PRJEB37886	AMPLICON	SAMEA6919135	ERX4168575	COG-UK/PHEC-171B8	Illumina HiSeq 2500	PAIRED	PCR	ILLUMINA
ERR4207560	PRJEB37886	AMPLICON	SAMEA6919148	ERX4168587	COG-UK/PHEC-1AB02	NextSeq 550	PAIRED	PCR	ILLUMINA
ERR4207562	PRJEB37886	AMPLICON	SAMEA6919150	ERX4168590	COG-UK/PHEC-19198	Illumina HiSeq 2500	PAIRED	PCR	ILLUMINA
ERR4207564	PRJEB37886	AMPLICON	SAMEA6919152	ERX4168592	COG-UK/PHEC-15C6E	Illumina HiSeq 2500	PAIRED	PCR	ILLUMINA
ERR4207566	PRJEB37886	AMPLICON	SAMEA6919155	ERX4168595	COG-UK/PHEC-15ED1	Illumina HiSeq 2500	PAIRED	PCR	ILLUMINA
ERR4207568	PRJEB37886	AMPLICON	SAMEA6919156	ERX4168596	COG-UK/PHEC-15D01	Illumina HiSeq 2500	PAIRED	PCR	ILLUMINA
ERR4207570	PRJEB37886	AMPLICON	SAMEA6919159	ERX4168599	COG-UK/PHEC-15D10	Illumina HiSeq 2500	PAIRED	PCR	ILLUMINA
ERR4207571	PRJEB37886	AMPLICON	SAMEA6919160	ERX4168600	COG-UK/PHEC-100B2	NextSeq 550	PAIRED	PCR	ILLUMINA
ERR4207573	PRJEB37886	AMPLICON	SAMEA6919161	ERX4168601	COG-UK/PHEC-1060B	NextSeq 550	PAIRED	PCR	ILLUMINA
ERR4207574	PRJEB37886	AMPLICON	SAMEA6919164	ERX4168604	COG-UK/PHEC-1178F	NextSeq 550	PAIRED	PCR	ILLUMINA
ERR4207575	PRJEB37886	AMPLICON	SAMEA6919163	ERX4168603	COG-UK/PHEC-160E9	Illumina HiSeq 2500	PAIRED	PCR	ILLUMINA
ERR4207576	PRJEB37886	AMPLICON	SAMEA6919165	ERX4168605	COG-UK/PHEC-1A0C7	Illumina HiSeq 2500	PAIRED	PCR	ILLUMINA
ERR4207577	PRJEB37886	AMPLICON	SAMEA6919166	ERX4168606	COG-UK/PHEC-122E7	NextSeq 550	PAIRED	PCR	ILLUMINA
ERR4207579	PRJEB37886	AMPLICON	SAMEA6919167	ERX4168607	COG-UK/PHEC-13987	Illumina HiSeq 2500	PAIRED	PCR	ILLUMINA
ERR4207581	PRJEB37886	AMPLICON	SAMEA6919172	ERX4168611	COG-UK/PHEC-11A4A	NextSeq 550	PAIRED	PCR	ILLUMINA
ERR4207582	PRJEB37886	AMPLICON	SAMEA6919171	ERX4168610	COG-UK/PHEC-1134F	NextSeq 550	PAIRED	PCR	ILLUMINA
ERR4207584	PRJEB37886	AMPLICON	SAMEA6919173	ERX4168612	COG-UK/PHEC-1293D	Illumina HiSeq 2500	PAIRED	PCR	ILLUMINA
ERR4207588	PRJEB37886	AMPLICON	SAMEA6919176	ERX4168615	COG-UK/PHEC-11190	NextSeq 550	PAIRED	PCR	ILLUMINA
ERR4207590	PRJEB37886	AMPLICON	SAMEA6919180	ERX4168619	COG-UK/PHEC-12760	NextSeq 550	PAIRED	PCR	ILLUMINA
ERR4207591	PRJEB37886	AMPLICON	SAMEA6915793	ERX4168620	COG-UK/PHEC-1B4AC	NextSeq 550	PAIRED	PCR	ILLUMINA
ERR4207594	PRJEB37886	AMPLICON	SAMEA6919181	ERX4168621	COG-UK/PHEC-1010A	NextSeq 550	PAIRED	PCR	ILLUMINA
ERR4207595	PRJEB37886	AMPLICON	SAMEA6919183	ERX4168623	COG-UK/PHEC-1C2DE	NextSeq 550	PAIRED	PCR	ILLUMINA
ERR4207596	PRJEB37886	AMPLICON	SAMEA6919185	ERX4168625	COG-UK/PHEC-1089C	NextSeq 550	PAIRED	PCR	ILLUMINA
ERR4207597	PRJEB37886	AMPLICON	SAMEA6919186	ERX4168626	COG-UK/PHEC-119E3	NextSeq 550	PAIRED	PCR	ILLUMINA
ERR4207598	PRJEB37886	AMPLICON	SAMEA6917570	ERX4168627	COG-UK/PHEC-1B2A2	NextSeq 550	PAIRED	PCR	ILLUMINA
ERR4207599	PRJEB37886	AMPLICON	SAMEA6919187	ERX4168628	COG-UK/PHEC-16E49	Illumina HiSeq 2500	PAIRED	PCR	ILLUMINA
ERR4207600	PRJEB37886	AMPLICON	SAMEA6915920	ERX4168629	COG-UK/PHEC-1B275	NextSeq 550	PAIRED	PCR	ILLUMINA
ERR4207601	PRJEB37886	AMPLICON	SAMEA6919188	ERX4168630	COG-UK/PHEC-1AB3F	NextSeq 550	PAIRED	PCR	ILLUMINA
ERR4207603	PRJEB37886	AMPLICON	SAMEA6919189	ERX4168632	COG-UK/PHEC-12469	NextSeq 550	PAIRED	PCR	ILLUMINA
ERR4207604	PRJEB37886	AMPLICON	SAMEA6919190	ERX4168631	COG-UK/PHEC-156F7	NextSeq 550	PAIRED	PCR	ILLUMINA
ERR4207606	PRJEB37886	AMPLICON	SAMEA6919194	ERX4168635	COG-UK/PHEC-15ABF	Illumina HiSeq 2500	PAIRED	PCR	ILLUMINA
ERR4207607	PRJEB37886	AMPLICON	SAMEA6919192	ERX4168634	COG-UK/PHEC-11CDB	NextSeq 550	PAIRED	PCR	ILLUMINA
ERR4207608	PRJEB37886	AMPLICON	SAMEA6919195	ERX4168637	COG-UK/PHEC-1C010	Illumina HiSeq 2500	PAIRED	PCR	ILLUMINA
ERR4207612	PRJEB37886	AMPLICON	SAMEA6919198	ERX4168640	COG-UK/NORW-E8262	NextSeq 500	PAIRED	PCR	ILLUMINA
ERR4207614	PRJEB37886	AMPLICON	SAMEA6919200	ERX4168642	COG-UK/PHEC-1BAF5	Illumina HiSeq 2500	PAIRED	PCR	ILLUMINA
ERR4207615	PRJEB37886	AMPLICON	SAMEA6919201	ERX4168643	COG-UK/PHEC-1226F	NextSeq 550	PAIRED	PCR	ILLUMINA
ERR4207618	PRJEB37886	AMPLICON	SAMEA6919205	ERX4168647	COG-UK/PHEC-163C2	Illumina HiSeq 2500	PAIRED	PCR	ILLUMINA
ERR4207619	PRJEB37886	AMPLICON	SAMEA6919206	ERX4168648	COG-UK/NORW-E8AF1	NextSeq 500	PAIRED	PCR	ILLUMINA
ERR4207620	PRJEB37886	AMPLICON	SAMEA6919207	ERX4168649	COG-UK/PHEC-11C71	NextSeq 550	PAIRED	PCR	ILLUMINA
ERR4207622	PRJEB37886	AMPLICON	SAMEA6919208	ERX4168650	COG-UK/PHEC-1C344	NextSeq 550	PAIRED	PCR	ILLUMINA
ERR4207624	PRJEB37886	AMPLICON	SAMEA6919209	ERX4168651	COG-UK/PHEC-184FA	NextSeq 550	PAIRED	PCR	ILLUMINA
ERR4207625	PRJEB37886	AMPLICON	SAMEA6919211	ERX4168654	COG-UK/PHEC-12830	Illumina HiSeq 2500	PAIRED	PCR	ILLUMINA
ERR4207626	PRJEB37886	AMPLICON	SAMEA6919212	ERX4168655	COG-UK/PHEC-10735	NextSeq 550	PAIRED	PCR	ILLUMINA
ERR4207627	PRJEB37886	AMPLICON	SAMEA6919213	ERX4168656	COG-UK/PHEC-10753	NextSeq 550	PAIRED	PCR	ILLUMINA
ERR4207628	PRJEB37886	AMPLICON	SAMEA6919215	ERX4168658	COG-UK/PHEC-1A883	NextSeq 550	PAIRED	PCR	ILLUMINA
ERR4207634	PRJEB37886	AMPLICON	SAMEA6919219	ERX4168662	COG-UK/PHEC-1C001	Illumina HiSeq 2500	PAIRED	PCR	ILLUMINA
ERR4207635	PRJEB37886	AMPLICON	SAMEA6919221	ERX4168664	COG-UK/PHEC-183DF	NextSeq 550	PAIRED	PCR	ILLUMINA
ERR4207636	PRJEB37886	AMPLICON	SAMEA6919222	ERX4168665	COG-UK/PHEC-1A6A7	NextSeq 550	PAIRED	PCR	ILLUMINA
ERR4207639	PRJEB37886	AMPLICON	SAMEA6919225	ERX4168668	COG-UK/PHEC-13B09	Illumina HiSeq 2500	PAIRED	PCR	ILLUMINA
ERR4207640	PRJEB37886	AMPLICON	SAMEA6919223	ERX4168666	COG-UK/PHEC-1C11D	Illumina HiSeq 2500	PAIRED	PCR	ILLUMINA
ERR4207641	PRJEB37886	AMPLICON	SAMEA6919227	ERX4168670	COG-UK/PHEC-19875	Illumina HiSeq 2500	PAIRED	PCR	ILLUMINA
ERR4207642	PRJEB37886	AMPLICON	SAMEA6919229	ERX4168672	COG-UK/PHEC-152E4	NextSeq 550	PAIRED	PCR	ILLUMINA
ERR4207643	PRJEB37886	AMPLICON	SAMEA6919230	ERX4168673	COG-UK/PHEC-16FEC	Illumina HiSeq 2500	PAIRED	PCR	ILLUMINA
ERR4207644	PRJEB37886	AMPLICON	SAMEA6919231	ERX4168674	COG-UK/PHEC-13732	Illumina HiSeq 2500	PAIRED	PCR	ILLUMINA
ERR4207646	PRJEB37886	AMPLICON	SAMEA6919232	ERX4168675	COG-UK/PHEC-1AF7F	NextSeq 550	PAIRED	PCR	ILLUMINA
ERR4207648	PRJEB37886	AMPLICON	SAMEA6919233	ERX4168676	COG-UK/PHEC-1830C	NextSeq 550	PAIRED	PCR	ILLUMINA
ERR4207649	PRJEB37886	AMPLICON	SAMEA6919236	ERX4168679	COG-UK/PHEC-1A0B8	Illumina HiSeq 2500	PAIRED	PCR	ILLUMINA
ERR4207650	PRJEB37886	AMPLICON	SAMEA6919228	ERX4168671	COG-UK/PHEC-16492	Illumina HiSeq 2500	PAIRED	PCR	ILLUMINA
ERR4207651	PRJEB37886	AMPLICON	SAMEA6919237	ERX4168680	COG-UK/PHEC-15C13	Illumina HiSeq 2500	PAIRED	PCR	ILLUMINA
ERR4207656	PRJEB37886	AMPLICON	SAMEA6919243	ERX4168686	COG-UK/PHEC-16B15	Illumina HiSeq 2500	PAIRED	PCR	ILLUMINA
ERR4207657	PRJEB37886	AMPLICON	SAMEA6919242	ERX4168685	COG-UK/PHEC-15448	NextSeq 550	PAIRED	PCR	ILLUMINA
ERR4207659	PRJEB37886	AMPLICON	SAMEA6919245	ERX4168688	COG-UK/PHEC-116A0	NextSeq 550	PAIRED	PCR	ILLUMINA
ERR4207662	PRJEB37886	AMPLICON	SAMEA6919246	ERX4168689	COG-UK/PHEC-1C7DF	NextSeq 550	PAIRED	PCR	ILLUMINA
ERR4207663	PRJEB37886	AMPLICON	SAMEA6919249	ERX4168692	COG-UK/PHEC-14B53	Illumina HiSeq 2500	PAIRED	PCR	ILLUMINA
ERR4207664	PRJEB37886	AMPLICON	SAMEA6919250	ERX4168693	COG-UK/PHEC-103E6	NextSeq 550	PAIRED	PCR	ILLUMINA
ERR4207668	PRJEB37886	AMPLICON	SAMEA6919252	ERX4168695	COG-UK/PHEC-14DB7	Illumina HiSeq 2500	PAIRED	PCR	ILLUMINA
ERR4207669	PRJEB37886	AMPLICON	SAMEA6919255	ERX4168698	COG-UK/PHEC-104D4	NextSeq 550	PAIRED	PCR	ILLUMINA
ERR4207670	PRJEB37886	AMPLICON	SAMEA6919256	ERX4168699	COG-UK/PHEC-1B8DD	Illumina HiSeq 2500	PAIRED	PCR	ILLUMINA
ERR4207671	PRJEB37886	AMPLICON	SAMEA6919257	ERX4168700	COG-UK/PHEC-1782C	Illumina HiSeq 2500	PAIRED	PCR	ILLUMINA
ERR4207672	PRJEB37886	AMPLICON	SAMEA6919258	ERX4168701	COG-UK/PHEC-16ACD	Illumina HiSeq 2500	PAIRED	PCR	ILLUMINA
ERR4207673	PRJEB37886	AMPLICON	SAMEA6919259	ERX4168702	COG-UK/NORW-E8068	NextSeq 500	PAIRED	PCR	ILLUMINA
ERR4207683	PRJEB37886	AMPLICON	SAMEA6919269	ERX4168712	COG-UK/PHEC-1433D	Illumina HiSeq 2500	PAIRED	PCR	ILLUMINA
ERR4207693	PRJEB37886	AMPLICON	SAMEA6919277	ERX4168721	COG-UK/PHEC-1C748	NextSeq 550	PAIRED	PCR	ILLUMINA
ERR4207694	PRJEB37886	AMPLICON	SAMEA6919279	ERX4168723	COG-UK/PHEC-1327D	Illumina HiSeq 2500	PAIRED	PCR	ILLUMINA
ERR4207695	PRJEB37886	AMPLICON	SAMEA6919281	ERX4168725	COG-UK/PHEC-16544	NextSeq 550	PAIRED	PCR	ILLUMINA
ERR4207696	PRJEB37886	AMPLICON	SAMEA6919280	ERX4168724	COG-UK/PHEC-120ED	Illumina HiSeq 2500	PAIRED	PCR	ILLUMINA
ERR4207703	PRJEB37886	AMPLICON	SAMEA6919288	ERX4168732	COG-UK/PHEC-16957	Illumina HiSeq 2500	PAIRED	PCR	ILLUMINA
ERR4207704	PRJEB37886	AMPLICON	SAMEA6919290	ERX4168734	COG-UK/PHEC-11BB0	NextSeq 550	PAIRED	PCR	ILLUMINA
ERR4207705	PRJEB37886	AMPLICON	SAMEA6919291	ERX4168735	COG-UK/PHEC-1AEAF	NextSeq 550	PAIRED	PCR	ILLUMINA
ERR4207707	PRJEB37886	AMPLICON	SAMEA6919293	ERX4168737	COG-UK/PHEC-120DE	Illumina HiSeq 2500	PAIRED	PCR	ILLUMINA
ERR4207710	PRJEB37886	AMPLICON	SAMEA6919295	ERX4168739	COG-UK/PHEC-18463	NextSeq 550	PAIRED	PCR	ILLUMINA
ERR4207711	PRJEB37886	AMPLICON	SAMEA6919298	ERX4168742	COG-UK/PHEC-16EA3	Illumina HiSeq 2500	PAIRED	PCR	ILLUMINA
ERR4207712	PRJEB37886	AMPLICON	SAMEA6919297	ERX4168741	COG-UK/PHEC-150CC	Illumina HiSeq 2500	PAIRED	PCR	ILLUMINA
ERR4207713	PRJEB37886	AMPLICON	SAMEA6919296	ERX4168740	COG-UK/PHEC-11D05	NextSeq 550	PAIRED	PCR	ILLUMINA
ERR4207718	PRJEB37886	AMPLICON	SAMEA6919303	ERX4168747	COG-UK/PHEC-170BB	Illumina HiSeq 2500	PAIRED	PCR	ILLUMINA
ERR4207720	PRJEB37886	AMPLICON	SAMEA6919306	ERX4168750	COG-UK/PHEC-1AFAC	NextSeq 550	PAIRED	PCR	ILLUMINA
ERR4207721	PRJEB37886	AMPLICON	SAMEA6919305	ERX4168749	COG-UK/PHEC-148B6	NextSeq 550	PAIRED	PCR	ILLUMINA
ERR4207722	PRJEB37886	AMPLICON	SAMEA6919304	ERX4168748	COG-UK/PHEC-1B07B	NextSeq 550	PAIRED	PCR	ILLUMINA
ERR4207723	PRJEB37886	AMPLICON	SAMEA6919308	ERX4168752	COG-UK/PHEC-1C5A8	NextSeq 550	PAIRED	PCR	ILLUMINA
ERR4207740	PRJEB37886	AMPLICON	SAMEA6919325	ERX4168771	COG-UK/PHEC-16104	Illumina HiSeq 2500	PAIRED	PCR	ILLUMINA
ERR4207741	PRJEB37886	AMPLICON	SAMEA6919324	ERX4168770	COG-UK/PHEC-109F3	NextSeq 550	PAIRED	PCR	ILLUMINA
ERR4207743	PRJEB37886	AMPLICON	SAMEA6919326	ERX4168772	COG-UK/PHEC-16395	Illumina HiSeq 2500	PAIRED	PCR	ILLUMINA
ERR4207744	PRJEB37886	AMPLICON	SAMEA6919327	ERX4168773	COG-UK/PHEC-11D14	NextSeq 550	PAIRED	PCR	ILLUMINA
ERR4207749	PRJEB37886	AMPLICON	SAMEA6919333	ERX4168779	COG-UK/PHEC-194AE	Illumina HiSeq 2500	PAIRED	PCR	ILLUMINA
ERR4207751	PRJEB37886	AMPLICON	SAMEA6919331	ERX4168777	COG-UK/PHEC-11EA8	Illumina HiSeq 2500	PAIRED	PCR	ILLUMINA
ERR4207753	PRJEB37886	AMPLICON	SAMEA6919336	ERX4168782	COG-UK/PHEC-16131	Illumina HiSeq 2500	PAIRED	PCR	ILLUMINA
ERR4207755	PRJEB37886	AMPLICON	SAMEA6919337	ERX4168783	COG-UK/CVR305	Illumina MiSeq	PAIRED	PCR	ILLUMINA
ERR4207804	PRJEB37886	AMPLICON	SAMEA6919368	ERX4168833	COG-UK/PHEC-153F0	NextSeq 550	PAIRED	PCR	ILLUMINA
ERR4207805	PRJEB37886	AMPLICON	SAMEA6919369	ERX4168834	COG-UK/PHEC-11D9C	NextSeq 550	PAIRED	PCR	ILLUMINA
ERR4207806	PRJEB37886	AMPLICON	SAMEA6919370	ERX4168835	COG-UK/PHEC-19426	Illumina HiSeq 2500	PAIRED	PCR	ILLUMINA
ERR4207807	PRJEB37886	AMPLICON	SAMEA6919371	ERX4168836	COG-UK/PHEC-1BD92	Illumina HiSeq 2500	PAIRED	PCR	ILLUMINA
ERR4207809	PRJEB37886	AMPLICON	SAMEA6919373	ERX4168838	COG-UK/PHEC-1684B	NextSeq 550	PAIRED	PCR	ILLUMINA
ERR4207810	PRJEB37886	AMPLICON	SAMEA6919374	ERX4168839	COG-UK/PHEC-11145	NextSeq 550	PAIRED	PCR	ILLUMINA
ERR4207812	PRJEB37886	AMPLICON	SAMEA6919376	ERX4168841	COG-UK/PHEC-176F5	Illumina HiSeq 2500	PAIRED	PCR	ILLUMINA
ERR4207815	PRJEB37886	AMPLICON	SAMEA6919379	ERX4168844	COG-UK/PHEC-136CC	Illumina HiSeq 2500	PAIRED	PCR	ILLUMINA
ERR4207818	PRJEB37886	AMPLICON	SAMEA6919382	ERX4168847	COG-UK/PHEC-149C2	Illumina HiSeq 2500	PAIRED	PCR	ILLUMINA
ERR4207826	PRJEB37886	AMPLICON	SAMEA6916833	ERX4168855	COG-UK/PHEC-19972	Illumina HiSeq 2500	PAIRED	PCR	ILLUMINA
ERR4207875	PRJEB37886	AMPLICON	SAMEA6919434	ERX4168904	COG-UK/PHEC-17C5D	Illumina HiSeq 2500	PAIRED	PCR	ILLUMINA
ERR4207876	PRJEB37886	AMPLICON	SAMEA6919435	ERX4168905	COG-UK/PHEC-163D1	Illumina HiSeq 2500	PAIRED	PCR	ILLUMINA
ERR4207880	PRJEB37886	AMPLICON	SAMEA6919438	ERX4168909	COG-UK/PHEC-1633B	Illumina HiSeq 2500	PAIRED	PCR	ILLUMINA
ERR4207882	PRJEB37886	AMPLICON	SAMEA6919439	ERX4168911	COG-UK/PHEC-17789	Illumina HiSeq 2500	PAIRED	PCR	ILLUMINA
ERR4207971	PRJEB37886	AMPLICON	SAMEA6919524	ERX4169000	COG-UK/PHEC-1197A	NextSeq 550	PAIRED	PCR	ILLUMINA
ERR4207980	PRJEB37886	AMPLICON	SAMEA6919533	ERX4169009	COG-UK/PHEC-19945	Illumina HiSeq 2500	PAIRED	PCR	ILLUMINA
ERR4207994	PRJEB37886	AMPLICON	SAMEA6919548	ERX4169023	COG-UK/PHEC-12DC8	Illumina HiSeq 2500	PAIRED	PCR	ILLUMINA
ERR4207995	PRJEB37886	AMPLICON	SAMEA6919546	ERX4169024	COG-UK/PHEC-14E2D	Illumina HiSeq 2500	PAIRED	PCR	ILLUMINA
ERR4207997	PRJEB37886	AMPLICON	SAMEA6919550	ERX4169027	COG-UK/PHEC-12117	Illumina HiSeq 2500	PAIRED	PCR	ILLUMINA
ERR4207999	PRJEB37886	AMPLICON	SAMEA6919552	ERX4169028	COG-UK/PHEC-1618C	Illumina HiSeq 2500	PAIRED	PCR	ILLUMINA
ERR4208033	PRJEB37886	AMPLICON	SAMEA6919585	ERX4169062	COG-UK/PHEC-12AD0	Illumina HiSeq 2500	PAIRED	PCR	ILLUMINA
ERR4208034	PRJEB37886	AMPLICON	SAMEA6919586	ERX4169063	COG-UK/PHEC-1A522	Illumina HiSeq 2500	PAIRED	PCR	ILLUMINA
ERR4208047	PRJEB37886	AMPLICON	SAMEA6919599	ERX4169076	COG-UK/PHEC-117AD	NextSeq 550	PAIRED	PCR	ILLUMINA
ERR4208076	PRJEB37886	AMPLICON	SAMEA6919625	ERX4169105	COG-UK/PHEC-16896	Illumina HiSeq 2500	PAIRED	PCR	ILLUMINA
ERR4208092	PRJEB37886	AMPLICON	SAMEA6919640	ERX4169121	COG-UK/PHEC-1A1A6	Illumina HiSeq 2500	PAIRED	PCR	ILLUMINA
ERR4208093	PRJEB37886	AMPLICON	SAMEA6919641	ERX4169122	COG-UK/NORW-E83AB	NextSeq 500	PAIRED	PCR	ILLUMINA
ERR4208159	PRJEB37886	AMPLICON	SAMEA6919704	ERX4169186	COG-UK/PHEC-10BC0	NextSeq 550	PAIRED	PCR	ILLUMINA
ERR4208163	PRJEB37886	AMPLICON	SAMEA6919710	ERX4169192	COG-UK/PHEC-114B5	NextSeq 550	PAIRED	PCR	ILLUMINA
ERR4208201	PRJEB37886	AMPLICON	SAMEA6919746	ERX4169229	COG-UK/NORW-E8CBF	NextSeq 500	PAIRED	PCR	ILLUMINA
ERR4208202	PRJEB37886	AMPLICON	SAMEA6919747	ERX4169232	COG-UK/PHEC-1C62D	NextSeq 550	PAIRED	PCR	ILLUMINA
ERR4208203	PRJEB37886	AMPLICON	SAMEA6919749	ERX4169233	COG-UK/PHEC-105A4	NextSeq 550	PAIRED	PCR	ILLUMINA
ERR4208204	PRJEB37886	AMPLICON	SAMEA6919745	ERX4169230	COG-UK/PHEC-126DC	NextSeq 550	PAIRED	PCR	ILLUMINA
ERR4208205	PRJEB37886	AMPLICON	SAMEA6919751	ERX4169235	COG-UK/PHEC-17CC6	Illumina HiSeq 2500	PAIRED	PCR	ILLUMINA
ERR4208206	PRJEB37886	AMPLICON	SAMEA6919750	ERX4169234	COG-UK/PHEC-197E1	Illumina HiSeq 2500	PAIRED	PCR	ILLUMINA
ERR4208207	PRJEB37886	AMPLICON	SAMEA6919752	ERX4169236	COG-UK/PHEC-18560	NextSeq 550	PAIRED	PCR	ILLUMINA
ERR4208209	PRJEB37886	AMPLICON	SAMEA6919754	ERX4169238	COG-UK/PHEC-17B14	Illumina HiSeq 2500	PAIRED	PCR	ILLUMINA
ERR4208211	PRJEB37886	AMPLICON	SAMEA6919756	ERX4169240	COG-UK/PHEC-10216	NextSeq 550	PAIRED	PCR	ILLUMINA
ERR4208212	PRJEB37886	AMPLICON	SAMEA6919757	ERX4169241	COG-UK/PHEC-1775C	Illumina HiSeq 2500	PAIRED	PCR	ILLUMINA
ERR4208214	PRJEB37886	AMPLICON	SAMEA6919759	ERX4169243	COG-UK/PHEC-1A786	NextSeq 550	PAIRED	PCR	ILLUMINA
ERR4208220	PRJEB37886	AMPLICON	SAMEA6919767	ERX4169251	COG-UK/PHEC-18409	NextSeq 550	PAIRED	PCR	ILLUMINA
ERR4208221	PRJEB37886	AMPLICON	SAMEA6919763	ERX4169249	COG-UK/PHEC-1AE45	NextSeq 550	PAIRED	PCR	ILLUMINA
ERR4208222	PRJEB37886	AMPLICON	SAMEA6919766	ERX4169248	COG-UK/PHEC-1C089	Illumina HiSeq 2500	PAIRED	PCR	ILLUMINA
ERR4208223	PRJEB37886	AMPLICON	SAMEA6919765	ERX4169247	COG-UK/PHEC-10058	NextSeq 550	PAIRED	PCR	ILLUMINA
ERR4208227	PRJEB37886	AMPLICON	SAMEA6919772	ERX4169256	COG-UK/PHEC-15DF2	Illumina HiSeq 2500	PAIRED	PCR	ILLUMINA
ERR4208229	PRJEB37886	AMPLICON	SAMEA6919773	ERX4169257	COG-UK/PHEC-10498	NextSeq 550	PAIRED	PCR	ILLUMINA
ERR4208230	PRJEB37886	AMPLICON	SAMEA6919775	ERX4169259	COG-UK/PHEC-1634A	Illumina HiSeq 2500	PAIRED	PCR	ILLUMINA
ERR4208233	PRJEB37886	AMPLICON	SAMEA6919777	ERX4169261	COG-UK/PHEC-1151C	NextSeq 550	PAIRED	PCR	ILLUMINA
ERR4208236	PRJEB37886	AMPLICON	SAMEA6919779	ERX4169263	COG-UK/PHEC-1C07A	Illumina HiSeq 2500	PAIRED	PCR	ILLUMINA
ERR4208239	PRJEB37886	AMPLICON	SAMEA6919783	ERX4169268	COG-UK/PHEC-18858	NextSeq 550	PAIRED	PCR	ILLUMINA
ERR4208241	PRJEB37886	AMPLICON	SAMEA6919787	ERX4169272	COG-UK/PHEC-1229C	NextSeq 550	PAIRED	PCR	ILLUMINA
ERR4208246	PRJEB37886	AMPLICON	SAMEA6919791	ERX4169275	COG-UK/PHEC-13750	Illumina HiSeq 2500	PAIRED	PCR	ILLUMINA
ERR4208249	PRJEB37886	AMPLICON	SAMEA6919798	ERX4169280	COG-UK/PHEC-1813F	NextSeq 550	PAIRED	PCR	ILLUMINA
ERR4208251	PRJEB37886	AMPLICON	SAMEA6919795	ERX4169281	COG-UK/PHEC-15EE0	Illumina HiSeq 2500	PAIRED	PCR	ILLUMINA
ERR4208254	PRJEB37886	AMPLICON	SAMEA6919799	ERX4169285	COG-UK/PHEC-181D5	NextSeq 550	PAIRED	PCR	ILLUMINA
ERR4208256	PRJEB37886	AMPLICON	SAMEA6919797	ERX4169279	COG-UK/PHEC-12250	NextSeq 550	PAIRED	PCR	ILLUMINA
ERR4208259	PRJEB37886	AMPLICON	SAMEA6919804	ERX4169288	COG-UK/PHEC-12A0D	Illumina HiSeq 2500	PAIRED	PCR	ILLUMINA
ERR4208265	PRJEB37886	AMPLICON	SAMEA6919809	ERX4169294	COG-UK/PHEC-1AC96	NextSeq 550	PAIRED	PCR	ILLUMINA
ERR4208267	PRJEB37886	AMPLICON	SAMEA6919811	ERX4169296	COG-UK/PHEC-12609	NextSeq 550	PAIRED	PCR	ILLUMINA
ERR4208271	PRJEB37886	AMPLICON	SAMEA6919814	ERX4169299	COG-UK/PHEC-12539	NextSeq 550	PAIRED	PCR	ILLUMINA
ERR4208274	PRJEB37886	AMPLICON	SAMEA6919818	ERX4169303	COG-UK/NORW-E8930	NextSeq 500	PAIRED	PCR	ILLUMINA
ERR4208280	PRJEB37886	AMPLICON	SAMEA6919824	ERX4169309	COG-UK/PHEC-1AB99	NextSeq 550	PAIRED	PCR	ILLUMINA
ERR4208282	PRJEB37886	AMPLICON	SAMEA6919826	ERX4169311	COG-UK/PHEC-158C4	NextSeq 550	PAIRED	PCR	ILLUMINA
ERR4208284	PRJEB37886	AMPLICON	SAMEA6919827	ERX4169312	COG-UK/PHEC-1C64B	NextSeq 550	PAIRED	PCR	ILLUMINA
ERR4208289	PRJEB37886	AMPLICON	SAMEA6919835	ERX4169320	COG-UK/PHEC-177D4	Illumina HiSeq 2500	PAIRED	PCR	ILLUMINA
ERR4208291	PRJEB37886	AMPLICON	SAMEA6919834	ERX4169319	COG-UK/PHEC-1666F	NextSeq 550	PAIRED	PCR	ILLUMINA
ERR4208292	PRJEB37886	AMPLICON	SAMEA6919836	ERX4169321	COG-UK/PHEC-17552	NextSeq 550	PAIRED	PCR	ILLUMINA
ERR4208294	PRJEB37886	AMPLICON	SAMEA6919837	ERX4169322	COG-UK/PHEC-181C6	NextSeq 550	PAIRED	PCR	ILLUMINA
ERR4208295	PRJEB37886	AMPLICON	SAMEA6916031	ERX4169324	COG-UK/PHEC-1B12D	NextSeq 550	PAIRED	PCR	ILLUMINA
ERR4208296	PRJEB37886	AMPLICON	SAMEA6919839	ERX4169325	COG-UK/PHEC-1A67A	NextSeq 550	PAIRED	PCR	ILLUMINA
ERR4208298	PRJEB37886	AMPLICON	SAMEA6919841	ERX4169327	COG-UK/PHEC-16B7F	NextSeq 550	PAIRED	PCR	ILLUMINA
ERR4208300	PRJEB37886	AMPLICON	SAMEA6919843	ERX4169329	COG-UK/PHEC-14898	NextSeq 550	PAIRED	PCR	ILLUMINA
ERR4208301	PRJEB37886	AMPLICON	SAMEA6919844	ERX4169330	COG-UK/PHEC-10DE8	NextSeq 550	PAIRED	PCR	ILLUMINA
ERR4208302	PRJEB37886	AMPLICON	SAMEA6919845	ERX4169331	COG-UK/PHEC-12C25	Illumina HiSeq 2500	PAIRED	PCR	ILLUMINA
ERR4208309	PRJEB37886	AMPLICON	SAMEA6919851	ERX4169337	COG-UK/PHEC-15CC8	Illumina HiSeq 2500	PAIRED	PCR	ILLUMINA
ERR4208310	PRJEB37886	AMPLICON	SAMEA6919853	ERX4169339	COG-UK/NORW-E8842	NextSeq 500	PAIRED	PCR	ILLUMINA
ERR4208311	PRJEB37886	AMPLICON	SAMEA6919854	ERX4169340	COG-UK/PHEC-1ACE1	NextSeq 550	PAIRED	PCR	ILLUMINA
ERR4208312	PRJEB37886	AMPLICON	SAMEA6919855	ERX4169341	COG-UK/PHEC-18384	NextSeq 550	PAIRED	PCR	ILLUMINA
ERR4208313	PRJEB37886	AMPLICON	SAMEA6919857	ERX4169343	COG-UK/PHEC-16D1F	Illumina HiSeq 2500	PAIRED	PCR	ILLUMINA
ERR4208316	PRJEB37886	AMPLICON	SAMEA6919859	ERX4169345	COG-UK/PHEC-1BB10	Illumina HiSeq 2500	PAIRED	PCR	ILLUMINA
ERR4208319	PRJEB37886	AMPLICON	SAMEA6919861	ERX4169347	COG-UK/PHEC-11707	NextSeq 550	PAIRED	PCR	ILLUMINA
ERR4208320	PRJEB37886	AMPLICON	SAMEA6919863	ERX4169349	COG-UK/PHEC-11CBD	NextSeq 550	PAIRED	PCR	ILLUMINA
ERR4208322	PRJEB37886	AMPLICON	SAMEA6919864	ERX4169350	COG-UK/PHEC-172F1	Illumina HiSeq 2500	PAIRED	PCR	ILLUMINA
ERR4208325	PRJEB37886	AMPLICON	SAMEA6919868	ERX4169354	COG-UK/PHEC-1A9DB	NextSeq 550	PAIRED	PCR	ILLUMINA
ERR4208326	PRJEB37886	AMPLICON	SAMEA6919869	ERX4169355	COG-UK/PHEC-11B29	NextSeq 550	PAIRED	PCR	ILLUMINA
ERR4208327	PRJEB37886	AMPLICON	SAMEA6919870	ERX4169356	COG-UK/PHEC-1BAE6	Illumina HiSeq 2500	PAIRED	PCR	ILLUMINA
ERR4208328	PRJEB37886	AMPLICON	SAMEA6919871	ERX4169357	COG-UK/PHEC-1A9AE	NextSeq 550	PAIRED	PCR	ILLUMINA
ERR4208331	PRJEB37886	AMPLICON	SAMEA6919872	ERX4169358	COG-UK/PHEC-155AF	NextSeq 550	PAIRED	PCR	ILLUMINA
ERR4208333	PRJEB37886	AMPLICON	SAMEA6919875	ERX4169361	COG-UK/NORW-E6E24	NextSeq 500	PAIRED	PCR	ILLUMINA
ERR4208334	PRJEB37886	AMPLICON	SAMEA6919874	ERX4169360	COG-UK/PHEC-1523F	NextSeq 550	PAIRED	PCR	ILLUMINA
ERR4208337	PRJEB37886	AMPLICON	SAMEA6919877	ERX4169363	COG-UK/PHEC-12144	NextSeq 550	PAIRED	PCR	ILLUMINA
ERR4208338	PRJEB37886	AMPLICON	SAMEA6919238	ERX4169366	COG-UK/PHEC-1B460	NextSeq 550	PAIRED	PCR	ILLUMINA
ERR4208342	PRJEB37886	AMPLICON	SAMEA6919883	ERX4169370	COG-UK/PHEC-11488	NextSeq 550	PAIRED	PCR	ILLUMINA
ERR4208348	PRJEB37886	AMPLICON	SAMEA6919889	ERX4169375	COG-UK/PHEC-1949F	Illumina HiSeq 2500	PAIRED	PCR	ILLUMINA
ERR4208349	PRJEB37886	AMPLICON	SAMEA6919890	ERX4169377	COG-UK/PHEC-10A0F	NextSeq 550	PAIRED	PCR	ILLUMINA
ERR4208350	PRJEB37886	AMPLICON	SAMEA6919891	ERX4169378	COG-UK/PHEC-16614	NextSeq 550	PAIRED	PCR	ILLUMINA
ERR4208428	PRJEB37886	AMPLICON	SAMEA6919965	ERX4169456	COG-UK/PHEC-11E5D	Illumina HiSeq 2500	PAIRED	PCR	ILLUMINA
ERR4208429	PRJEB37886	AMPLICON	SAMEA6919967	ERX4169458	COG-UK/PHEC-1525D	NextSeq 550	PAIRED	PCR	ILLUMINA
ERR4208433	PRJEB37886	AMPLICON	SAMEA6919214	ERX4169461	COG-UK/PHEC-1B020	NextSeq 550	PAIRED	PCR	ILLUMINA
ERR4208437	PRJEB37886	AMPLICON	SAMEA6919972	ERX4169465	COG-UK/PHEC-11C53	NextSeq 550	PAIRED	PCR	ILLUMINA
ERR4208444	PRJEB37886	AMPLICON	SAMEA6919980	ERX4169472	COG-UK/PHEC-15897	NextSeq 550	PAIRED	PCR	ILLUMINA
ERR4208445	PRJEB37886	AMPLICON	SAMEA6919981	ERX4169473	COG-UK/NORW-E8305	NextSeq 500	PAIRED	PCR	ILLUMINA
ERR4208448	PRJEB37886	AMPLICON	SAMEA6919984	ERX4169476	COG-UK/PHEC-1867C	NextSeq 550	PAIRED	PCR	ILLUMINA
ERR4208454	PRJEB37886	AMPLICON	SAMEA6919989	ERX4169480	COG-UK/PHEC-15378	Illumina HiSeq 2500	PAIRED	PCR	ILLUMINA
ERR4208455	PRJEB37886	AMPLICON	SAMEA6919991	ERX4169483	COG-UK/PHEC-14FDF	Illumina HiSeq 2500	PAIRED	PCR	ILLUMINA
ERR4208458	PRJEB37886	AMPLICON	SAMEA6919993	ERX4169485	COG-UK/PHEC-10A1E	NextSeq 550	PAIRED	PCR	ILLUMINA
ERR4208486	PRJEB37886	AMPLICON	SAMEA6920021	ERX4169514	COG-UK/PHEC-196E4	Illumina HiSeq 2500	PAIRED	PCR	ILLUMINA
ERR4208487	PRJEB37886	AMPLICON	SAMEA6920022	ERX4169513	COG-UK/PHEC-1568E	NextSeq 550	PAIRED	PCR	ILLUMINA
ERR4208488	PRJEB37886	AMPLICON	SAMEA6920024	ERX4169516	COG-UK/PHEC-156D9	NextSeq 550	PAIRED	PCR	ILLUMINA
ERR4208489	PRJEB37886	AMPLICON	SAMEA6920025	ERX4169517	COG-UK/PHEC-126FA	NextSeq 550	PAIRED	PCR	ILLUMINA
ERR4208490	PRJEB37886	AMPLICON	SAMEA6920026	ERX4169518	COG-UK/PHEC-1328C	Illumina HiSeq 2500	PAIRED	PCR	ILLUMINA
ERR4208491	PRJEB37886	AMPLICON	SAMEA6920027	ERX4169519	COG-UK/PHEC-1144C	NextSeq 550	PAIRED	PCR	ILLUMINA
ERR4208494	PRJEB37886	AMPLICON	SAMEA6920029	ERX4169521	COG-UK/PHEC-154C0	NextSeq 550	PAIRED	PCR	ILLUMINA
ERR4208527	PRJEB37886	AMPLICON	SAMEA6920062	ERX4169555	COG-UK/PHEC-17CB7	Illumina HiSeq 2500	PAIRED	PCR	ILLUMINA
ERR4208754	PRJEB37886	AMPLICON	SAMEA6920283	ERX4169782	COG-UK/PHEC-124D2	NextSeq 550	PAIRED	PCR	ILLUMINA
ERR4208755	PRJEB37886	AMPLICON	SAMEA6920284	ERX4169783	COG-UK/NORW-E89B8	NextSeq 500	PAIRED	PCR	ILLUMINA
ERR4208757	PRJEB37886	AMPLICON	SAMEA6920285	ERX4169785	COG-UK/PHEC-15712	NextSeq 550	PAIRED	PCR	ILLUMINA
ERR4208758	PRJEB37886	AMPLICON	SAMEA6919954	ERX4169784	COG-UK/PHEC-1B327	NextSeq 550	PAIRED	PCR	ILLUMINA
ERR4208759	PRJEB37886	AMPLICON	SAMEA6920287	ERX4169787	COG-UK/PHEC-120CF	Illumina HiSeq 2500	PAIRED	PCR	ILLUMINA
ERR4208760	PRJEB37886	AMPLICON	SAMEA6920288	ERX4169788	COG-UK/PHEC-17A71	Illumina HiSeq 2500	PAIRED	PCR	ILLUMINA
ERR4208764	PRJEB37886	AMPLICON	SAMEA6920292	ERX4169792	COG-UK/PHEC-16535	NextSeq 550	PAIRED	PCR	ILLUMINA
ERR4208774	PRJEB37886	AMPLICON	SAMEA6920301	ERX4169801	COG-UK/PHEC-17D0F	Illumina HiSeq 2500	PAIRED	PCR	ILLUMINA
ERR4208802	PRJEB37886	AMPLICON	SAMEA6920328	ERX4169830	COG-UK/PHEC-19CA6	Illumina HiSeq 2500	PAIRED	PCR	ILLUMINA
ERR4208824	PRJEB37886	AMPLICON	SAMEA6920350	ERX4169852	COG-UK/PHEC-12812	Illumina HiSeq 2500	PAIRED	PCR	ILLUMINA
ERR4208826	PRJEB37886	AMPLICON	SAMEA6920352	ERX4169854	COG-UK/PHEC-1A470	Illumina HiSeq 2500	PAIRED	PCR	ILLUMINA
ERR4208882	PRJEB37886	AMPLICON	SAMEA6920406	ERX4169910	COG-UK/PHEC-1820F	NextSeq 550	PAIRED	PCR	ILLUMINA
ERR4208884	PRJEB37886	AMPLICON	SAMEA6920408	ERX4169912	COG-UK/PHEC-1C0D4	Illumina HiSeq 2500	PAIRED	PCR	ILLUMINA
ERR4208886	PRJEB37886	AMPLICON	SAMEA6920410	ERX4169914	COG-UK/PHEC-12205	Illumina HiSeq 2500	PAIRED	PCR	ILLUMINA
ERR4208891	PRJEB37886	AMPLICON	SAMEA6920411	ERX4169915	COG-UK/PHEC-12083	Illumina HiSeq 2500	PAIRED	PCR	ILLUMINA
ERR4208896	PRJEB37886	AMPLICON	SAMEA6920421	ERX4169924	COG-UK/PHEC-1707F	Illumina HiSeq 2500	PAIRED	PCR	ILLUMINA
ERR4208897	PRJEB37886	AMPLICON	SAMEA6920422	ERX4169925	COG-UK/PHEC-16BAC	NextSeq 550	PAIRED	PCR	ILLUMINA
ERR4208898	PRJEB37886	AMPLICON	SAMEA6920423	ERX4169926	COG-UK/PHEC-1BB01	Illumina HiSeq 2500	PAIRED	PCR	ILLUMINA
ERR4208908	PRJEB37886	AMPLICON	SAMEA6920432	ERX4169936	COG-UK/PHEC-13073	Illumina HiSeq 2500	PAIRED	PCR	ILLUMINA
ERR4208920	PRJEB37886	AMPLICON	SAMEA6920442	ERX4169947	COG-UK/PHEC-1A908	NextSeq 550	PAIRED	PCR	ILLUMINA
ERR4208921	PRJEB37886	AMPLICON	SAMEA6920441	ERX4169946	COG-UK/PHEC-118AA	NextSeq 550	PAIRED	PCR	ILLUMINA
ERR4208922	PRJEB37886	AMPLICON	SAMEA6920443	ERX4169948	COG-UK/PHEC-1C845	NextSeq 550	PAIRED	PCR	ILLUMINA
ERR4208930	PRJEB37886	AMPLICON	SAMEA6920452	ERX4169958	COG-UK/PHEC-1A08B	Illumina HiSeq 2500	PAIRED	PCR	ILLUMINA
ERR4208932	PRJEB37886	AMPLICON	SAMEA6920453	ERX4169960	COG-UK/PHEC-1C1A4	Illumina HiSeq 2500	PAIRED	PCR	ILLUMINA
ERR4208933	PRJEB37886	AMPLICON	SAMEA6920454	ERX4169961	COG-UK/PHEC-14ADE	Illumina HiSeq 2500	PAIRED	PCR	ILLUMINA
ERR4208942	PRJEB37886	AMPLICON	SAMEA6920463	ERX4169970	COG-UK/PHEC-14968	NextSeq 550	PAIRED	PCR	ILLUMINA
ERR4208943	PRJEB37886	AMPLICON	SAMEA6920464	ERX4169971	COG-UK/PHEC-10C72	NextSeq 550	PAIRED	PCR	ILLUMINA
ERR4208946	PRJEB37886	AMPLICON	SAMEA6920467	ERX4169974	COG-UK/PHEC-1531E	NextSeq 550	PAIRED	PCR	ILLUMINA
ERR4208948	PRJEB37886	AMPLICON	SAMEA6920468	ERX4169975	COG-UK/PHEC-11118	NextSeq 550	PAIRED	PCR	ILLUMINA
ERR4208949	PRJEB37886	AMPLICON	SAMEA6920470	ERX4169977	COG-UK/PHEC-1722E	Illumina HiSeq 2500	PAIRED	PCR	ILLUMINA
ERR4208950	PRJEB37886	AMPLICON	SAMEA6920471	ERX4169978	COG-UK/PHEC-118D7	NextSeq 550	PAIRED	PCR	ILLUMINA
ERR4208952	PRJEB37886	AMPLICON	SAMEA6920473	ERX4169980	COG-UK/PHEC-1C0B6	Illumina HiSeq 2500	PAIRED	PCR	ILLUMINA
ERR4208953	PRJEB37886	AMPLICON	SAMEA6920474	ERX4169981	COG-UK/PHEC-14977	Illumina HiSeq 2500	PAIRED	PCR	ILLUMINA
ERR4208956	PRJEB37886	AMPLICON	SAMEA6920477	ERX4169984	COG-UK/PHEC-1AA6F	NextSeq 550	PAIRED	PCR	ILLUMINA
ERR4208957	PRJEB37886	AMPLICON	SAMEA6920478	ERX4169985	COG-UK/PHEC-103F5	NextSeq 550	PAIRED	PCR	ILLUMINA
ERR4208958	PRJEB37886	AMPLICON	SAMEA6920479	ERX4169986	COG-UK/PHEC-1777A	Illumina HiSeq 2500	PAIRED	PCR	ILLUMINA
ERR4208960	PRJEB37886	AMPLICON	SAMEA6918749	ERX4169988	COG-UK/PHEC-1B0B7	NextSeq 550	PAIRED	PCR	ILLUMINA
ERR4208962	PRJEB37886	AMPLICON	SAMEA6920482	ERX4169990	COG-UK/PHEC-1817B	NextSeq 550	PAIRED	PCR	ILLUMINA
ERR4208965	PRJEB37886	AMPLICON	SAMEA6920484	ERX4169993	COG-UK/NORW-E88AC	NextSeq 500	PAIRED	PCR	ILLUMINA
ERR4208966	PRJEB37886	AMPLICON	SAMEA6920486	ERX4169994	COG-UK/PHEC-19981	Illumina HiSeq 2500	PAIRED	PCR	ILLUMINA
ERR4208972	PRJEB37886	AMPLICON	SAMEA6920492	ERX4170000	COG-UK/PHEC-181E4	NextSeq 550	PAIRED	PCR	ILLUMINA
ERR4208976	PRJEB37886	AMPLICON	SAMEA6920495	ERX4170003	COG-UK/PHEC-139D2	Illumina HiSeq 2500	PAIRED	PCR	ILLUMINA
ERR4208977	PRJEB37886	AMPLICON	SAMEA6920497	ERX4170005	COG-UK/PHEC-15AEC	Illumina HiSeq 2500	PAIRED	PCR	ILLUMINA
ERR4208979	PRJEB37886	AMPLICON	SAMEA6920499	ERX4170007	COG-UK/PHEC-16F55	Illumina HiSeq 2500	PAIRED	PCR	ILLUMINA
ERR4208981	PRJEB37886	AMPLICON	SAMEA6920501	ERX4170009	COG-UK/PHEC-17CF3	Illumina HiSeq 2500	PAIRED	PCR	ILLUMINA
ERR4208982	PRJEB37886	AMPLICON	SAMEA6920502	ERX4170010	COG-UK/PHEC-1127F	NextSeq 550	PAIRED	PCR	ILLUMINA
ERR4208990	PRJEB37886	AMPLICON	SAMEA6920508	ERX4170016	COG-UK/PHEC-15C7D	Illumina HiSeq 2500	PAIRED	PCR	ILLUMINA
ERR4208991	PRJEB37886	AMPLICON	SAMEA6920509	ERX4170017	COG-UK/PHEC-1A6F2	NextSeq 550	PAIRED	PCR	ILLUMINA
ERR4208992	PRJEB37886	AMPLICON	SAMEA6920512	ERX4170020	COG-UK/PHEC-1F4D5	Illumina HiSeq 2500	PAIRED	PCR	ILLUMINA
ERR4208994	PRJEB37886	AMPLICON	SAMEA6920514	ERX4170022	COG-UK/PHEC-1BD38	Illumina HiSeq 2500	PAIRED	PCR	ILLUMINA
ERR4208995	PRJEB37886	AMPLICON	SAMEA6920515	ERX4170023	COG-UK/PHEC-11C17	NextSeq 550	PAIRED	PCR	ILLUMINA
ERR4208996	PRJEB37886	AMPLICON	SAMEA6920516	ERX4170024	COG-UK/PHEC-15105	NextSeq 550	PAIRED	PCR	ILLUMINA
ERR4208997	PRJEB37886	AMPLICON	SAMEA6920517	ERX4170025	COG-UK/PHEC-11B92	NextSeq 550	PAIRED	PCR	ILLUMINA
ERR4208999	PRJEB37886	AMPLICON	SAMEA6920519	ERX4170027	COG-UK/PHEC-10A3C	NextSeq 550	PAIRED	PCR	ILLUMINA
ERR4209000	PRJEB37886	AMPLICON	SAMEA6920520	ERX4170028	COG-UK/PHEC-12478	NextSeq 550	PAIRED	PCR	ILLUMINA
ERR4209002	PRJEB37886	AMPLICON	SAMEA6920522	ERX4170030	COG-UK/PHEC-12EB6	Illumina HiSeq 2500	PAIRED	PCR	ILLUMINA
ERR4209023	PRJEB37886	AMPLICON	SAMEA6920542	ERX4170050	COG-UK/PHEC-10665	NextSeq 550	PAIRED	PCR	ILLUMINA
ERR4209024	PRJEB37886	AMPLICON	SAMEA6920543	ERX4170051	COG-UK/PHEC-1C863	NextSeq 550	PAIRED	PCR	ILLUMINA
ERR4209041	PRJEB37886	AMPLICON	SAMEA6920561	ERX4170069	COG-UK/PHEC-11628	NextSeq 550	PAIRED	PCR	ILLUMINA
ERR4209089	PRJEB37886	AMPLICON	SAMEA6920606	ERX4170116	COG-UK/PHEC-10155	NextSeq 550	PAIRED	PCR	ILLUMINA
ERR4209091	PRJEB37886	AMPLICON	SAMEA6920609	ERX4170119	COG-UK/PHEC-1A57D	NextSeq 550	PAIRED	PCR	ILLUMINA
ERR4209092	PRJEB37886	AMPLICON	SAMEA6920610	ERX4170120	COG-UK/PHEC-1ADFD	NextSeq 550	PAIRED	PCR	ILLUMINA
ERR4209095	PRJEB37886	AMPLICON	SAMEA6920612	ERX4170122	COG-UK/PHEC-110EE	NextSeq 550	PAIRED	PCR	ILLUMINA
ERR4209096	PRJEB37886	AMPLICON	SAMEA6920614	ERX4170124	COG-UK/PHEC-123C6	NextSeq 550	PAIRED	PCR	ILLUMINA
ERR4209097	PRJEB37886	AMPLICON	SAMEA6920615	ERX4170125	COG-UK/PHEC-111CD	NextSeq 550	PAIRED	PCR	ILLUMINA
ERR4209098	PRJEB37886	AMPLICON	SAMEA6920616	ERX4170126	COG-UK/NORW-E8280	NextSeq 500	PAIRED	PCR	ILLUMINA
ERR4209099	PRJEB37886	AMPLICON	SAMEA6920617	ERX4170127	COG-UK/PHEC-13AC0	Illumina HiSeq 2500	PAIRED	PCR	ILLUMINA
ERR4209104	PRJEB37886	AMPLICON	SAMEA6920622	ERX4170132	COG-UK/PHEC-12E4D	Illumina HiSeq 2500	PAIRED	PCR	ILLUMINA
ERR4209105	PRJEB37886	AMPLICON	SAMEA6920623	ERX4170133	COG-UK/PHEC-102BC	NextSeq 550	PAIRED	PCR	ILLUMINA
ERR4209107	PRJEB37886	AMPLICON	SAMEA6920625	ERX4170135	COG-UK/PHEC-10692	NextSeq 550	PAIRED	PCR	ILLUMINA
ERR4209111	PRJEB37886	AMPLICON	SAMEA6920628	ERX4170139	COG-UK/PHEC-1DA6C	Illumina HiSeq 2500	PAIRED	PCR	ILLUMINA
ERR4209113	PRJEB37886	AMPLICON	SAMEA6920632	ERX4170140	COG-UK/PHEC-1D9AB	Illumina HiSeq 2500	PAIRED	PCR	ILLUMINA
ERR4209114	PRJEB37886	AMPLICON	SAMEA6920631	ERX4170141	COG-UK/PHEC-20644	NextSeq 550	PAIRED	PCR	ILLUMINA
ERR4209118	PRJEB37886	AMPLICON	SAMEA6920634	ERX4170145	COG-UK/PHEC-1ACF0	NextSeq 550	PAIRED	PCR	ILLUMINA
ERR4209125	PRJEB37886	AMPLICON	SAMEA6920642	ERX4170154	COG-UK/PHEC-1F50F	Illumina HiSeq 2500	PAIRED	PCR	ILLUMINA
ERR4209126	PRJEB37886	AMPLICON	SAMEA6920640	ERX4170152	COG-UK/PHEC-1B970	Illumina HiSeq 2500	PAIRED	PCR	ILLUMINA
ERR4209132	PRJEB37886	AMPLICON	SAMEA6920647	ERX4170159	COG-UK/PHEC-14EA5	Illumina HiSeq 2500	PAIRED	PCR	ILLUMINA
ERR4209133	PRJEB37886	AMPLICON	SAMEA6920649	ERX4170161	COG-UK/NORW-E72BE	NextSeq 500	PAIRED	PCR	ILLUMINA
ERR4209136	PRJEB37886	AMPLICON	SAMEA6920652	ERX4170164	COG-UK/PHEC-2033E	NextSeq 550	PAIRED	PCR	ILLUMINA
ERR4209141	PRJEB37886	AMPLICON	SAMEA6920657	ERX4170169	COG-UK/PHEC-18542	NextSeq 550	PAIRED	PCR	ILLUMINA
ERR4209145	PRJEB37886	AMPLICON	SAMEA6920661	ERX4170173	COG-UK/PHEC-19F16	Illumina HiSeq 2500	PAIRED	PCR	ILLUMINA
ERR4209148	PRJEB37886	AMPLICON	SAMEA6920663	ERX4170176	COG-UK/CVR914	Illumina MiSeq	PAIRED	PCR	ILLUMINA
ERR4209152	PRJEB37886	AMPLICON	SAMEA6920667	ERX4170180	COG-UK/PHEC-17640	Illumina HiSeq 2500	PAIRED	PCR	ILLUMINA
ERR4209155	PRJEB37886	AMPLICON	SAMEA6920671	ERX4170183	COG-UK/PHEC-1EC65	Illumina HiSeq 2500	PAIRED	PCR	ILLUMINA
ERR4209156	PRJEB37886	AMPLICON	SAMEA6920672	ERX4170184	COG-UK/PHEC-1DA4E	Illumina HiSeq 2500	PAIRED	PCR	ILLUMINA
ERR4209157	PRJEB37886	AMPLICON	SAMEA6920673	ERX4170185	COG-UK/PHEC-10D33	NextSeq 550	PAIRED	PCR	ILLUMINA
ERR4209159	PRJEB37886	AMPLICON	SAMEA6920675	ERX4170187	COG-UK/PHEC-1DE06	Illumina HiSeq 2500	PAIRED	PCR	ILLUMINA
ERR4209163	PRJEB37886	AMPLICON	SAMEA6920679	ERX4170191	COG-UK/NORW-E8596	NextSeq 500	PAIRED	PCR	ILLUMINA
ERR4209166	PRJEB37886	AMPLICON	SAMEA6920681	ERX4170193	COG-UK/PHEC-1E315	Illumina HiSeq 2500	PAIRED	PCR	ILLUMINA
ERR4209168	PRJEB37886	AMPLICON	SAMEA6920684	ERX4170196	COG-UK/PHEC-12C61	Illumina HiSeq 2500	PAIRED	PCR	ILLUMINA
ERR4209171	PRJEB37886	AMPLICON	SAMEA6920687	ERX4170199	COG-UK/PHEC-200CE	NextSeq 550	PAIRED	PCR	ILLUMINA
ERR4209173	PRJEB37886	AMPLICON	SAMEA6920689	ERX4170201	COG-UK/NORW-E6DEB	NextSeq 500	PAIRED	PCR	ILLUMINA
ERR4209175	PRJEB37886	AMPLICON	SAMEA6920690	ERX4170202	COG-UK/PHEC-1F772	Illumina HiSeq 2500	PAIRED	PCR	ILLUMINA
ERR4209183	PRJEB37886	AMPLICON	SAMEA6920699	ERX4170211	COG-UK/PHEC-1E922	Illumina HiSeq 2500	PAIRED	PCR	ILLUMINA
ERR4209245	PRJEB37886	AMPLICON	SAMEA6920760	ERX4170272	COG-UK/PHEC-1818A	NextSeq 550	PAIRED	PCR	ILLUMINA
ERR4209257	PRJEB37886	AMPLICON	SAMEA6920773	ERX4170284	COG-UK/PHEC-1FB3A	NextSeq 550	PAIRED	PCR	ILLUMINA
ERR4209261	PRJEB37886	AMPLICON	SAMEA6920776	ERX4170288	COG-UK/PHEC-1EB1D	Illumina HiSeq 2500	PAIRED	PCR	ILLUMINA
ERR4209268	PRJEB37886	AMPLICON	SAMEA6920783	ERX4170295	COG-UK/PHEC-14652	Illumina HiSeq 2500	PAIRED	PCR	ILLUMINA
ERR4209269	PRJEB37886	AMPLICON	SAMEA6920785	ERX4170297	COG-UK/PHEC-1DEAC	Illumina HiSeq 2500	PAIRED	PCR	ILLUMINA
ERR4209277	PRJEB37886	AMPLICON	SAMEA6920792	ERX4170306	COG-UK/CVR1499	Illumina MiSeq	PAIRED	PCR	ILLUMINA
ERR4209278	PRJEB37886	AMPLICON	SAMEA6920793	ERX4170305	COG-UK/NORW-E6E60	NextSeq 500	PAIRED	PCR	ILLUMINA
ERR4209280	PRJEB37886	AMPLICON	SAMEA6920795	ERX4170308	COG-UK/NORW-E8B94	NextSeq 500	PAIRED	PCR	ILLUMINA
ERR4209281	PRJEB37886	AMPLICON	SAMEA6920796	ERX4170309	COG-UK/PHEC-1E0D2	Illumina HiSeq 2500	PAIRED	PCR	ILLUMINA
ERR4209282	PRJEB37886	AMPLICON	SAMEA6920797	ERX4170310	COG-UK/PHEC-1E306	Illumina HiSeq 2500	PAIRED	PCR	ILLUMINA
ERR4209288	PRJEB37886	AMPLICON	SAMEA6920804	ERX4170317	COG-UK/PHEC-1DDBE	Illumina HiSeq 2500	PAIRED	PCR	ILLUMINA
ERR4209291	PRJEB37886	AMPLICON	SAMEA6920806	ERX4170319	COG-UK/CVR1086	Illumina MiSeq	PAIRED	PCR	ILLUMINA
ERR4209292	PRJEB37886	AMPLICON	SAMEA6920807	ERX4170320	COG-UK/NORW-E95A4	NextSeq 500	PAIRED	PCR	ILLUMINA
ERR4209296	PRJEB37886	AMPLICON	SAMEA6920811	ERX4170324	COG-UK/PHEC-200FB	NextSeq 550	PAIRED	PCR	ILLUMINA
ERR4209298	PRJEB37886	AMPLICON	SAMEA6920813	ERX4170326	COG-UK/NORW-E6E8E	NextSeq 500	PAIRED	PCR	ILLUMINA
ERR4209300	PRJEB37886	AMPLICON	SAMEA6920814	ERX4170327	COG-UK/PHEC-1F8D9	Illumina HiSeq 2500	PAIRED	PCR	ILLUMINA
ERR4209304	PRJEB37886	AMPLICON	SAMEA6920820	ERX4170333	COG-UK/NIRE-FB4FD	Illumina MiSeq	PAIRED	PCR	ILLUMINA
ERR4209306	PRJEB37886	AMPLICON	SAMEA6920822	ERX4170335	COG-UK/PHEC-1EDEA	Illumina HiSeq 2500	PAIRED	PCR	ILLUMINA
ERR4209307	PRJEB37886	AMPLICON	SAMEA6920825	ERX4170338	COG-UK/CVR1215	Illumina MiSeq	PAIRED	PCR	ILLUMINA
ERR4209309	PRJEB37886	AMPLICON	SAMEA6920824	ERX4170337	COG-UK/PHEC-1E412	Illumina HiSeq 2500	PAIRED	PCR	ILLUMINA
ERR4209314	PRJEB37886	AMPLICON	SAMEA6920829	ERX4170342	COG-UK/PHEC-1E1FD	Illumina HiSeq 2500	PAIRED	PCR	ILLUMINA
ERR4209316	PRJEB37886	AMPLICON	SAMEA6920830	ERX4170343	COG-UK/PHEC-1DA99	Illumina HiSeq 2500	PAIRED	PCR	ILLUMINA
ERR4209318	PRJEB37886	AMPLICON	SAMEA6920832	ERX4170345	COG-UK/PHEC-1F1FC	Illumina HiSeq 2500	PAIRED	PCR	ILLUMINA
ERR4209320	PRJEB37886	AMPLICON	SAMEA6920837	ERX4170350	COG-UK/PHEC-1F47B	Illumina HiSeq 2500	PAIRED	PCR	ILLUMINA
ERR4209323	PRJEB37886	AMPLICON	SAMEA6920839	ERX4170352	COG-UK/NORW-E8684	NextSeq 500	PAIRED	PCR	ILLUMINA
ERR4209342	PRJEB37886	AMPLICON	SAMEA6920856	ERX4170369	COG-UK/PHEC-1FBFE	NextSeq 550	PAIRED	PCR	ILLUMINA
ERR4209347	PRJEB37886	AMPLICON	SAMEA6920863	ERX4170376	COG-UK/CVR750	Illumina MiSeq	PAIRED	PCR	ILLUMINA
ERR4209351	PRJEB37886	AMPLICON	SAMEA6920867	ERX4170379	COG-UK/PHEC-1FA3D	Illumina HiSeq 2500	PAIRED	PCR	ILLUMINA
ERR4209360	PRJEB37886	AMPLICON	SAMEA6920875	ERX4170388	COG-UK/NORW-E8833	NextSeq 500	PAIRED	PCR	ILLUMINA
ERR4209363	PRJEB37886	AMPLICON	SAMEA6920878	ERX4170391	COG-UK/PHEC-1DDEB	Illumina HiSeq 2500	PAIRED	PCR	ILLUMINA
ERR4209364	PRJEB37886	AMPLICON	SAMEA6920879	ERX4170392	COG-UK/NIRE-FB40C	Illumina MiSeq	PAIRED	PCR	ILLUMINA
ERR4209365	PRJEB37886	AMPLICON	SAMEA6920880	ERX4170393	COG-UK/PHEC-1EE7E	Illumina HiSeq 2500	PAIRED	PCR	ILLUMINA
ERR4209366	PRJEB37886	AMPLICON	SAMEA6920882	ERX4170395	COG-UK/PHEC-20547	NextSeq 550	PAIRED	PCR	ILLUMINA
ERR4209367	PRJEB37886	AMPLICON	SAMEA6920881	ERX4170394	COG-UK/PHEC-2028C	NextSeq 550	PAIRED	PCR	ILLUMINA
ERR4209394	PRJEB37886	AMPLICON	SAMEA6920909	ERX4170422	COG-UK/PHEC-1E56A	Illumina HiSeq 2500	PAIRED	PCR	ILLUMINA
ERR4209445	PRJEB37886	AMPLICON	SAMEA6920962	ERX4170475	COG-UK/NORW-E85E1	NextSeq 500	PAIRED	PCR	ILLUMINA
ERR4209447	PRJEB37886	AMPLICON	SAMEA6920963	ERX4170476	COG-UK/PHEC-1F02C	Illumina HiSeq 2500	PAIRED	PCR	ILLUMINA
ERR4209450	PRJEB37886	AMPLICON	SAMEA6920964	ERX4170477	COG-UK/PHEC-1ED80	NextSeq 550	PAIRED	PCR	ILLUMINA
ERR4209453	PRJEB37886	AMPLICON	SAMEA6920968	ERX4170481	COG-UK/PHEC-14467	Illumina HiSeq 2500	PAIRED	PCR	ILLUMINA
ERR4209455	PRJEB37886	AMPLICON	SAMEA6920969	ERX4170482	COG-UK/PHEC-1AC2D	NextSeq 550	PAIRED	PCR	ILLUMINA
ERR4209459	PRJEB37886	AMPLICON	SAMEA6920974	ERX4170487	COG-UK/PHEC-1F7BE	Illumina HiSeq 2500	PAIRED	PCR	ILLUMINA
ERR4209460	PRJEB37886	AMPLICON	SAMEA6920975	ERX4170488	COG-UK/PHEC-1767D	Illumina HiSeq 2500	PAIRED	PCR	ILLUMINA
ERR4209503	PRJEB37886	AMPLICON	SAMEA6921017	ERX4170531	COG-UK/NORW-E9753	NextSeq 500	PAIRED	PCR	ILLUMINA
ERR4209516	PRJEB37886	AMPLICON	SAMEA6921031	ERX4170544	COG-UK/PHEC-1DDFA	Illumina HiSeq 2500	PAIRED	PCR	ILLUMINA
ERR4209523	PRJEB37886	AMPLICON	SAMEA6921034	ERX4170547	COG-UK/PHEC-1E351	Illumina HiSeq 2500	PAIRED	PCR	ILLUMINA
ERR4209525	PRJEB37886	AMPLICON	SAMEA6921040	ERX4170553	COG-UK/PHEC-16B42	Illumina HiSeq 2500	PAIRED	PCR	ILLUMINA
ERR4209526	PRJEB37886	AMPLICON	SAMEA6921042	ERX4170555	COG-UK/CVR1416	Illumina MiSeq	PAIRED	PCR	ILLUMINA
ERR4209527	PRJEB37886	AMPLICON	SAMEA6921041	ERX4170554	COG-UK/PHEC-167E4	Illumina HiSeq 2500	PAIRED	PCR	ILLUMINA
ERR4209535	PRJEB37886	AMPLICON	SAMEA6921051	ERX4170564	COG-UK/PHEC-1FA97	Illumina HiSeq 2500	PAIRED	PCR	ILLUMINA
ERR4209536	PRJEB37886	AMPLICON	SAMEA6921052	ERX4170565	COG-UK/PHEC-1EAE3	Illumina HiSeq 2500	PAIRED	PCR	ILLUMINA
ERR4209538	PRJEB37886	AMPLICON	SAMEA6921054	ERX4170567	COG-UK/CVR1257	Illumina MiSeq	PAIRED	PCR	ILLUMINA
ERR4209544	PRJEB37886	AMPLICON	SAMEA6921062	ERX4170575	COG-UK/CVR1528	Illumina MiSeq	PAIRED	PCR	ILLUMINA
ERR4209546	PRJEB37886	AMPLICON	SAMEA6921059	ERX4170571	COG-UK/PHEC-1E1B1	Illumina HiSeq 2500	PAIRED	PCR	ILLUMINA
ERR4209547	PRJEB37886	AMPLICON	SAMEA6921063	ERX4170576	COG-UK/NORW-E8666	NextSeq 500	PAIRED	PCR	ILLUMINA
ERR4209548	PRJEB37886	AMPLICON	SAMEA6921060	ERX4170574	COG-UK/PHEC-10243	NextSeq 550	PAIRED	PCR	ILLUMINA
ERR4209550	PRJEB37886	AMPLICON	SAMEA6921065	ERX4170578	COG-UK/CVR766	Illumina MiSeq	PAIRED	PCR	ILLUMINA
ERR4209553	PRJEB37886	AMPLICON	SAMEA6921069	ERX4170582	COG-UK/CVR839	Illumina MiSeq	PAIRED	PCR	ILLUMINA
ERR4209556	PRJEB37886	AMPLICON	SAMEA6921072	ERX4170585	COG-UK/NORW-E8693	NextSeq 500	PAIRED	PCR	ILLUMINA
ERR4209558	PRJEB37886	AMPLICON	SAMEA6921071	ERX4170584	COG-UK/PHEC-1F147	Illumina HiSeq 2500	PAIRED	PCR	ILLUMINA
ERR4209560	PRJEB37886	AMPLICON	SAMEA6921076	ERX4170589	COG-UK/PHEC-1E01E	Illumina HiSeq 2500	PAIRED	PCR	ILLUMINA
ERR4209562	PRJEB37886	AMPLICON	SAMEA6921077	ERX4170590	COG-UK/PHEC-1DF30	Illumina HiSeq 2500	PAIRED	PCR	ILLUMINA
ERR4209567	PRJEB37886	AMPLICON	SAMEA6921084	ERX4170597	COG-UK/PHEC-1E087	Illumina HiSeq 2500	PAIRED	PCR	ILLUMINA
ERR4209568	PRJEB37886	AMPLICON	SAMEA6921086	ERX4170599	COG-UK/CVR1402	Illumina MiSeq	PAIRED	PCR	ILLUMINA
ERR4209569	PRJEB37886	AMPLICON	SAMEA6921087	ERX4170600	COG-UK/CVR1301	Illumina MiSeq	PAIRED	PCR	ILLUMINA
ERR4209573	PRJEB37886	AMPLICON	SAMEA6921083	ERX4170596	COG-UK/PHEC-1ED53	NextSeq 550	PAIRED	PCR	ILLUMINA
ERR4209575	PRJEB37886	AMPLICON	SAMEA6921090	ERX4170603	COG-UK/PHEC-1F9C7	Illumina HiSeq 2500	PAIRED	PCR	ILLUMINA
ERR4209576	PRJEB37886	AMPLICON	SAMEA6921092	ERX4170605	COG-UK/NORW-E7315	NextSeq 500	PAIRED	PCR	ILLUMINA
ERR4209578	PRJEB37886	AMPLICON	SAMEA6921095	ERX4170608	COG-UK/PHEC-1E12A	Illumina HiSeq 2500	PAIRED	PCR	ILLUMINA
ERR4209593	PRJEB37886	AMPLICON	SAMEA6921106	ERX4170619	COG-UK/PHEC-1DD18	Illumina HiSeq 2500	PAIRED	PCR	ILLUMINA
ERR4209597	PRJEB37886	AMPLICON	SAMEA6921114	ERX4170627	COG-UK/CVR1113	Illumina MiSeq	PAIRED	PCR	ILLUMINA
ERR4209598	PRJEB37886	AMPLICON	SAMEA6921113	ERX4170626	COG-UK/PHEC-1D9F6	Illumina HiSeq 2500	PAIRED	PCR	ILLUMINA
ERR4209601	PRJEB37886	AMPLICON	SAMEA6921116	ERX4170629	COG-UK/PHEC-1EAB6	Illumina HiSeq 2500	PAIRED	PCR	ILLUMINA
ERR4209604	PRJEB37886	AMPLICON	SAMEA6921121	ERX4170634	COG-UK/NORW-E72DC	NextSeq 500	PAIRED	PCR	ILLUMINA
ERR4209605	PRJEB37886	AMPLICON	SAMEA6921120	ERX4170633	COG-UK/PHEC-1FCEC	NextSeq 550	PAIRED	PCR	ILLUMINA
ERR4209607	PRJEB37886	AMPLICON	SAMEA6921123	ERX4170636	COG-UK/PHEC-20107	NextSeq 550	PAIRED	PCR	ILLUMINA
ERR4209608	PRJEB37886	AMPLICON	SAMEA6921122	ERX4170635	COG-UK/PHEC-20486	NextSeq 550	PAIRED	PCR	ILLUMINA
ERR4209609	PRJEB37886	AMPLICON	SAMEA6921125	ERX4170638	COG-UK/PHEC-1F62A	Illumina HiSeq 2500	PAIRED	PCR	ILLUMINA
ERR4209612	PRJEB37886	AMPLICON	SAMEA6921127	ERX4170640	COG-UK/PHEC-1E7BF	Illumina HiSeq 2500	PAIRED	PCR	ILLUMINA
ERR4209615	PRJEB37886	AMPLICON	SAMEA6921129	ERX4170642	COG-UK/PHEC-1FFD4	Illumina HiSeq 2500	PAIRED	PCR	ILLUMINA
ERR4209618	PRJEB37886	AMPLICON	SAMEA6921133	ERX4170646	COG-UK/PHEC-1E342	Illumina HiSeq 2500	PAIRED	PCR	ILLUMINA
ERR4209619	PRJEB37886	AMPLICON	SAMEA6921135	ERX4170648	COG-UK/PHEC-1DF5E	Illumina HiSeq 2500	PAIRED	PCR	ILLUMINA
ERR4209622	PRJEB37886	AMPLICON	SAMEA6921137	ERX4170650	COG-UK/PHEC-1E218	Illumina HiSeq 2500	PAIRED	PCR	ILLUMINA
ERR4209628	PRJEB37886	AMPLICON	SAMEA6921142	ERX4170656	COG-UK/CVR1451	Illumina MiSeq	PAIRED	PCR	ILLUMINA
ERR4209638	PRJEB37886	AMPLICON	SAMEA6921151	ERX4170665	COG-UK/CVR1926	Illumina MiSeq	PAIRED	PCR	ILLUMINA
ERR4209642	PRJEB37886	AMPLICON	SAMEA6921156	ERX4170670	COG-UK/NORW-E80A4	NextSeq 500	PAIRED	PCR	ILLUMINA
ERR4209644	PRJEB37886	AMPLICON	SAMEA6921157	ERX4170671	COG-UK/PHEC-1DD09	Illumina HiSeq 2500	PAIRED	PCR	ILLUMINA
ERR4209645	PRJEB37886	AMPLICON	SAMEA6921158	ERX4170672	COG-UK/PHEC-1FC46	NextSeq 550	PAIRED	PCR	ILLUMINA
ERR4209654	PRJEB37886	AMPLICON	SAMEA6921172	ERX4170684	COG-UK/CVR882	Illumina MiSeq	PAIRED	PCR	ILLUMINA
ERR4209739	PRJEB37886	AMPLICON	SAMEA6921249	ERX4170768	COG-UK/PHEC-1F3F6	Illumina HiSeq 2500	PAIRED	PCR	ILLUMINA
ERR4209843	PRJEB37886	AMPLICON	SAMEA6921350	ERX4170870	COG-UK/PHEC-1E8F8	Illumina HiSeq 2500	PAIRED	PCR	ILLUMINA
ERR4209848	PRJEB37886	AMPLICON	SAMEA6921356	ERX4170876	COG-UK/PHEC-1FE6E	Illumina HiSeq 2500	PAIRED	PCR	ILLUMINA
ERR4209853	PRJEB37886	AMPLICON	SAMEA6921362	ERX4170882	COG-UK/NORW-E8420	NextSeq 500	PAIRED	PCR	ILLUMINA
ERR4209856	PRJEB37886	AMPLICON	SAMEA6921365	ERX4170885	COG-UK/PHEC-1DB1E	Illumina HiSeq 2500	PAIRED	PCR	ILLUMINA
ERR4209858	PRJEB37886	AMPLICON	SAMEA6921364	ERX4170884	COG-UK/PHEC-1ECCF	NextSeq 550	PAIRED	PCR	ILLUMINA
ERR4209863	PRJEB37886	AMPLICON	SAMEA6921369	ERX4170889	COG-UK/PHEC-1F9B8	Illumina HiSeq 2500	PAIRED	PCR	ILLUMINA
ERR4209865	PRJEB37886	AMPLICON	SAMEA6921373	ERX4170893	COG-UK/PHEC-20143	NextSeq 550	PAIRED	PCR	ILLUMINA
ERR4209868	PRJEB37886	AMPLICON	SAMEA6921375	ERX4170895	COG-UK/PHEC-1E245	Illumina HiSeq 2500	PAIRED	PCR	ILLUMINA
ERR4209869	PRJEB37886	AMPLICON	SAMEA6921377	ERX4170897	COG-UK/NIRE-FB475	Illumina MiSeq	PAIRED	PCR	ILLUMINA
ERR4209870	PRJEB37886	AMPLICON	SAMEA6921378	ERX4170898	COG-UK/NORW-E9762	NextSeq 500	PAIRED	PCR	ILLUMINA
ERR4209903	PRJEB37886	AMPLICON	SAMEA6921411	ERX4170931	COG-UK/NORW-E7351	NextSeq 500	PAIRED	PCR	ILLUMINA
ERR4209915	PRJEB37886	AMPLICON	SAMEA6921423	ERX4170942	COG-UK/PHEC-1EE9C	Illumina HiSeq 2500	PAIRED	PCR	ILLUMINA
ERR4209919	PRJEB37886	AMPLICON	SAMEA6921427	ERX4170946	COG-UK/PHEC-1E254	Illumina HiSeq 2500	PAIRED	PCR	ILLUMINA
ERR4209928	PRJEB37886	AMPLICON	SAMEA6921437	ERX4170956	COG-UK/PHEC-1E8CB	Illumina HiSeq 2500	PAIRED	PCR	ILLUMINA
ERR4209929	PRJEB37886	AMPLICON	SAMEA6921438	ERX4170957	COG-UK/PHEC-204D1	NextSeq 550	PAIRED	PCR	ILLUMINA
ERR4209966	PRJEB37886	AMPLICON	SAMEA6921474	ERX4170993	COG-UK/PHEC-1F578	Illumina HiSeq 2500	PAIRED	PCR	ILLUMINA
ERR4209973	PRJEB37886	AMPLICON	SAMEA6921483	ERX4171002	COG-UK/CVR322	Illumina MiSeq	PAIRED	PCR	ILLUMINA
ERR4209974	PRJEB37886	AMPLICON	SAMEA6921482	ERX4171001	COG-UK/PHEC-2034D	NextSeq 550	PAIRED	PCR	ILLUMINA
ERR4209978	PRJEB37886	AMPLICON	SAMEA6921489	ERX4171008	COG-UK/CVR315	Illumina MiSeq	PAIRED	PCR	ILLUMINA
ERR4209979	PRJEB37886	AMPLICON	SAMEA6921487	ERX4171006	COG-UK/PHEC-1EF5D	Illumina HiSeq 2500	PAIRED	PCR	ILLUMINA
ERR4209983	PRJEB37886	AMPLICON	SAMEA6921493	ERX4171012	COG-UK/PHEC-1E1A2	Illumina HiSeq 2500	PAIRED	PCR	ILLUMINA
ERR4210001	PRJEB37886	AMPLICON	SAMEA6921510	ERX4171029	COG-UK/CVR1221	Illumina MiSeq	PAIRED	PCR	ILLUMINA
ERR4210009	PRJEB37886	AMPLICON	SAMEA6921517	ERX4171036	COG-UK/NORW-E9665	NextSeq 500	PAIRED	PCR	ILLUMINA
ERR4210015	PRJEB37886	AMPLICON	SAMEA6921523	ERX4171044	COG-UK/PHEC-1F5E1	Illumina HiSeq 2500	PAIRED	PCR	ILLUMINA
ERR4210031	PRJEB37886	AMPLICON	SAMEA6921540	ERX4171059	COG-UK/CVR1250	Illumina MiSeq	PAIRED	PCR	ILLUMINA
ERR4210033	PRJEB37886	AMPLICON	SAMEA6921541	ERX4171060	COG-UK/CVR1448	Illumina MiSeq	PAIRED	PCR	ILLUMINA
ERR4210037	PRJEB37886	AMPLICON	SAMEA6921546	ERX4171065	COG-UK/NORW-E97DB	NextSeq 500	PAIRED	PCR	ILLUMINA
ERR4210040	PRJEB37886	AMPLICON	SAMEA6921549	ERX4171067	COG-UK/CVR1537	Illumina MiSeq	PAIRED	PCR	ILLUMINA
ERR4210044	PRJEB37886	AMPLICON	SAMEA6921553	ERX4171072	COG-UK/NORW-E739D	NextSeq 500	PAIRED	PCR	ILLUMINA
ERR4210045	PRJEB37886	AMPLICON	SAMEA6921554	ERX4171073	COG-UK/PHEC-1DC93	Illumina HiSeq 2500	PAIRED	PCR	ILLUMINA
ERR4210047	PRJEB37886	AMPLICON	SAMEA6921556	ERX4171075	COG-UK/CVR817	Illumina MiSeq	PAIRED	PCR	ILLUMINA
ERR4210050	PRJEB37886	AMPLICON	SAMEA6921558	ERX4171077	COG-UK/NORW-E9498	NextSeq 500	PAIRED	PCR	ILLUMINA
ERR4210053	PRJEB37886	AMPLICON	SAMEA6921563	ERX4171082	COG-UK/CVR1919	Illumina MiSeq	PAIRED	PCR	ILLUMINA
ERR4210056	PRJEB37886	AMPLICON	SAMEA6921564	ERX4171083	COG-UK/NORW-E99B7	NextSeq 500	PAIRED	PCR	ILLUMINA
ERR4210060	PRJEB37886	AMPLICON	SAMEA6921566	ERX4171084	COG-UK/PHEC-1EF99	Illumina HiSeq 2500	PAIRED	PCR	ILLUMINA
ERR4210061	PRJEB37886	AMPLICON	SAMEA6921571	ERX4171090	COG-UK/NORW-E7272	NextSeq 500	PAIRED	PCR	ILLUMINA
ERR4210064	PRJEB37886	AMPLICON	SAMEA6921573	ERX4171092	COG-UK/NORW-E86A2	NextSeq 500	PAIRED	PCR	ILLUMINA
ERR4210068	PRJEB37886	AMPLICON	SAMEA6921576	ERX4171095	COG-UK/PHEC-1FFC5	Illumina HiSeq 2500	PAIRED	PCR	ILLUMINA
ERR4210070	PRJEB37886	AMPLICON	SAMEA6921578	ERX4171097	COG-UK/PHEC-1E421	Illumina HiSeq 2500	PAIRED	PCR	ILLUMINA
ERR4210074	PRJEB37886	AMPLICON	SAMEA6921581	ERX4171101	COG-UK/PHEC-1DBA5	Illumina HiSeq 2500	PAIRED	PCR	ILLUMINA
ERR4210081	PRJEB37886	AMPLICON	SAMEA6921590	ERX4171109	COG-UK/PHEC-1DBC3	Illumina HiSeq 2500	PAIRED	PCR	ILLUMINA
ERR4210087	PRJEB37886	AMPLICON	SAMEA6921595	ERX4171115	COG-UK/PHEC-20565	NextSeq 550	PAIRED	PCR	ILLUMINA
ERR4210089	PRJEB37886	AMPLICON	SAMEA6921598	ERX4171117	COG-UK/NORW-E6DDC	NextSeq 500	PAIRED	PCR	ILLUMINA
ERR4210093	PRJEB37886	AMPLICON	SAMEA6921601	ERX4171119	COG-UK/PHEC-1F55A	Illumina HiSeq 2500	PAIRED	PCR	ILLUMINA
ERR4210122	PRJEB37886	AMPLICON	SAMEA6921630	ERX4171150	COG-UK/PHEC-1FCA0	NextSeq 550	PAIRED	PCR	ILLUMINA
ERR4210126	PRJEB37886	AMPLICON	SAMEA6921634	ERX4171154	COG-UK/PHEC-1E236	Illumina HiSeq 2500	PAIRED	PCR	ILLUMINA
ERR4210127	PRJEB37886	AMPLICON	SAMEA6921637	ERX4171156	COG-UK/NORW-E98D8	NextSeq 500	PAIRED	PCR	ILLUMINA
ERR4210130	PRJEB37886	AMPLICON	SAMEA6921639	ERX4171158	COG-UK/CVR1579	Illumina MiSeq	PAIRED	PCR	ILLUMINA
ERR4210133	PRJEB37886	AMPLICON	SAMEA6921642	ERX4171161	COG-UK/CVR1427	Illumina MiSeq	PAIRED	PCR	ILLUMINA
ERR4210136	PRJEB37886	AMPLICON	SAMEA6921644	ERX4171163	COG-UK/PHEC-1DD45	Illumina HiSeq 2500	PAIRED	PCR	ILLUMINA
ERR4210141	PRJEB37886	AMPLICON	SAMEA6921650	ERX4171169	COG-UK/PHEC-1F7DC	Illumina HiSeq 2500	PAIRED	PCR	ILLUMINA
ERR4210143	PRJEB37886	AMPLICON	SAMEA6921652	ERX4171171	COG-UK/CVR243	Illumina MiSeq	PAIRED	PCR	ILLUMINA
ERR4210146	PRJEB37886	AMPLICON	SAMEA6921657	ERX4171176	COG-UK/CVR1042	Illumina MiSeq	PAIRED	PCR	ILLUMINA
ERR4210152	PRJEB37886	AMPLICON	SAMEA6921661	ERX4171180	COG-UK/PHEC-20046	Illumina HiSeq 2500	PAIRED	PCR	ILLUMINA
ERR4210153	PRJEB37886	AMPLICON	SAMEA6921663	ERX4171182	COG-UK/PHEC-20617	NextSeq 550	PAIRED	PCR	ILLUMINA
ERR4210154	PRJEB37886	AMPLICON	SAMEA6921662	ERX4171181	COG-UK/PHEC-1F350	Illumina HiSeq 2500	PAIRED	PCR	ILLUMINA
ERR4210157	PRJEB37886	AMPLICON	SAMEA6921666	ERX4171185	COG-UK/PHEC-1E7A0	Illumina HiSeq 2500	PAIRED	PCR	ILLUMINA
ERR4210167	PRJEB37886	AMPLICON	SAMEA6921676	ERX4171195	COG-UK/PHEC-1E166	Illumina HiSeq 2500	PAIRED	PCR	ILLUMINA
ERR4210173	PRJEB37886	AMPLICON	SAMEA6921682	ERX4171201	COG-UK/NIRE-FB41B	Illumina MiSeq	PAIRED	PCR	ILLUMINA
ERR4210188	PRJEB37886	AMPLICON	SAMEA6921697	ERX4171216	COG-UK/PHEC-1F657	Illumina HiSeq 2500	PAIRED	PCR	ILLUMINA
ERR4210192	PRJEB37886	AMPLICON	SAMEA6921701	ERX4171220	COG-UK/PHEC-1EA5C	Illumina HiSeq 2500	PAIRED	PCR	ILLUMINA
ERR4210193	PRJEB37886	AMPLICON	SAMEA6921702	ERX4171221	COG-UK/CVR1059	Illumina MiSeq	PAIRED	PCR	ILLUMINA
ERR4298965	PRJEB38101	WGS	SAMEA7015126	ERX4247691	SARS-CoV-2-UNIBS-GZ69-0520	Illumina MiniSeq	PAIRED	RANDOM PCR	ILLUMINA
ERR4304817	PRJEB37886	AMPLICON	SAMEA6917005	ERX4253515	COG-UK/PHWC-29DEC	NextSeq 550	PAIRED	PCR	ILLUMINA
ERR4304818	PRJEB37886	AMPLICON	SAMEA6848216	ERX4253516	COG-UK/PHWC-27BD5	NextSeq 550	PAIRED	PCR	ILLUMINA
ERR4304820	PRJEB37886	AMPLICON	SAMEA6918411	ERX4253518	COG-UK/PHWC-26796	NextSeq 550	PAIRED	PCR	ILLUMINA
ERR4304821	PRJEB37886	AMPLICON	SAMEA6917407	ERX4253519	COG-UK/PHWC-24DD2	NA	PAIRED	PCR	ILLUMINA
ERR4304822	PRJEB37886	AMPLICON	SAMEA6919023	ERX4253520	COG-UK/PHWC-2575B	NextSeq 550	PAIRED	PCR	ILLUMINA
ERR4304823	PRJEB37886	AMPLICON	SAMEA6916668	ERX4253521	COG-UK/PHWC-262C2	NextSeq 550	PAIRED	PCR	ILLUMINA
ERR4304824	PRJEB37886	AMPLICON	SAMEA6919240	ERX4253522	COG-UK/PHWC-26392	NextSeq 550	PAIRED	PCR	ILLUMINA
ERR4304826	PRJEB37886	AMPLICON	SAMEA6918198	ERX4253524	COG-UK/PHWC-25542	NA	PAIRED	PCR	ILLUMINA
ERR4304827	PRJEB37886	AMPLICON	SAMEA6917818	ERX4253525	COG-UK/PHWC-2A158	NextSeq 550	PAIRED	PCR	ILLUMINA
ERR4304828	PRJEB37886	AMPLICON	SAMEA6917506	ERX4253526	COG-UK/PHWC-25DB3	NextSeq 550	PAIRED	PCR	ILLUMINA
ERR4304829	PRJEB37886	AMPLICON	SAMEA6918041	ERX4253527	COG-UK/PHWC-26D85	NextSeq 550	PAIRED	PCR	ILLUMINA
ERR4304830	PRJEB37886	AMPLICON	SAMEA6918149	ERX4253528	COG-UK/PHWC-29D64	NextSeq 550	PAIRED	PCR	ILLUMINA
ERR4304831	PRJEB37886	AMPLICON	SAMEA6916007	ERX4253529	COG-UK/PHWC-29CA3	NextSeq 550	PAIRED	PCR	ILLUMINA
ERR4304832	PRJEB37886	AMPLICON	SAMEA6917132	ERX4253530	COG-UK/PHWC-2514E	NA	PAIRED	PCR	ILLUMINA
ERR4304833	PRJEB37886	AMPLICON	SAMEA6917374	ERX4253531	COG-UK/PHWC-23E2B	Illumina MiSeq	PAIRED	PCR	ILLUMINA
ERR4304835	PRJEB37886	AMPLICON	SAMEA6918857	ERX4253533	COG-UK/PHWC-24534	Illumina MiSeq	PAIRED	PCR	ILLUMINA
ERR4304836	PRJEB37886	AMPLICON	SAMEA6919590	ERX4253534	COG-UK/PHWC-26ABB	NextSeq 550	PAIRED	PCR	ILLUMINA
ERR4304837	PRJEB37886	AMPLICON	SAMEA6920908	ERX4253535	COG-UK/PHWC-2F44B	NextSeq 550	PAIRED	PCR	ILLUMINA
ERR4304838	PRJEB37886	AMPLICON	SAMEA6958602	ERX4253536	COG-UK/PHWC-2F250	NextSeq 550	PAIRED	PCR	ILLUMINA
ERR4304839	PRJEB37886	AMPLICON	SAMEA6957749	ERX4253537	COG-UK/PHWC-2F047	NextSeq 550	PAIRED	PCR	ILLUMINA
ERR4304841	PRJEB37886	AMPLICON	SAMEA6917105	ERX4253539	COG-UK/PHWC-2ADBE	NextSeq 550	PAIRED	PCR	ILLUMINA
ERR4304842	PRJEB37886	AMPLICON	SAMEA6917426	ERX4253540	COG-UK/PHWC-24938	NA	PAIRED	PCR	ILLUMINA
ERR4304843	PRJEB37886	AMPLICON	SAMEA6916518	ERX4253541	COG-UK/PHWC-26E28	NextSeq 550	PAIRED	PCR	ILLUMINA
ERR4304844	PRJEB37886	AMPLICON	SAMEA6917272	ERX4253542	COG-UK/PHWC-24385	Illumina MiSeq	PAIRED	PCR	ILLUMINA
ERR4304845	PRJEB37886	AMPLICON	SAMEA6919786	ERX4253543	COG-UK/PHWC-26ECE	NextSeq 550	PAIRED	PCR	ILLUMINA
ERR4304846	PRJEB37886	AMPLICON	SAMEA6920450	ERX4253544	COG-UK/PHWC-2682A	NextSeq 550	PAIRED	PCR	ILLUMINA
ERR4304847	PRJEB37886	AMPLICON	SAMEA6917528	ERX4253545	COG-UK/PHWC-24BE7	NA	PAIRED	PCR	ILLUMINA
ERR4304848	PRJEB37886	AMPLICON	SAMEA6959700	ERX4253546	COG-UK/PHWC-316D7	NextSeq 550	PAIRED	PCR	ILLUMINA
ERR4304849	PRJEB37886	AMPLICON	SAMEA6959056	ERX4253547	COG-UK/PHWC-28970	NextSeq 550	PAIRED	PCR	ILLUMINA
ERR4304850	PRJEB37886	AMPLICON	SAMEA6957824	ERX4253548	COG-UK/PHWC-2B8AD	NextSeq 550	PAIRED	PCR	ILLUMINA
ERR4304851	PRJEB37886	AMPLICON	SAMEA6916567	ERX4253550	COG-UK/PHWC-2ADFA	NextSeq 550	PAIRED	PCR	ILLUMINA
ERR4304852	PRJEB37886	AMPLICON	SAMEA6921518	ERX4253549	COG-UK/PHWC-2ACDF	NextSeq 550	PAIRED	PCR	ILLUMINA
ERR4304853	PRJEB37886	AMPLICON	SAMEA6920656	ERX4253551	COG-UK/PHWC-2BDDB	NextSeq 550	PAIRED	PCR	ILLUMINA
ERR4304854	PRJEB37886	AMPLICON	SAMEA6916505	ERX4253552	COG-UK/PHWC-29C76	NextSeq 550	PAIRED	PCR	ILLUMINA
ERR4304855	PRJEB37886	AMPLICON	SAMEA6917787	ERX4253555	COG-UK/PHWC-2ADEB	NextSeq 550	PAIRED	PCR	ILLUMINA
ERR4304856	PRJEB37886	AMPLICON	SAMEA6960051	ERX4253554	COG-UK/PHWC-2EC9F	NextSeq 550	PAIRED	PCR	ILLUMINA
ERR4304857	PRJEB37886	AMPLICON	SAMEA6957912	ERX4253556	COG-UK/PHWC-2F4E1	NextSeq 550	PAIRED	PCR	ILLUMINA
ERR4304858	PRJEB37886	AMPLICON	SAMEA6964404	ERX4253557	COG-UK/PHWC-357FE	NextSeq 550	PAIRED	PCR	ILLUMINA
ERR4304861	PRJEB37886	AMPLICON	SAMEA6916994	ERX4253559	COG-UK/PHWC-25E65	NextSeq 550	PAIRED	PCR	ILLUMINA
ERR4304862	PRJEB37886	AMPLICON	SAMEA6962256	ERX4253561	COG-UK/PHWC-35E80	NextSeq 550	PAIRED	PCR	ILLUMINA
ERR4304863	PRJEB37886	AMPLICON	SAMEA6919392	ERX4253562	COG-UK/PHWC-2763E	NextSeq 550	PAIRED	PCR	ILLUMINA
ERR4304864	PRJEB37886	AMPLICON	SAMEA6957750	ERX4253563	COG-UK/PHWC-36001	NextSeq 550	PAIRED	PCR	ILLUMINA
ERR4304865	PRJEB37886	AMPLICON	SAMEA6959033	ERX4253564	COG-UK/PHWC-30A54	NextSeq 550	PAIRED	PCR	ILLUMINA
ERR4304867	PRJEB37886	AMPLICON	SAMEA6960354	ERX4253566	COG-UK/PHWC-34319	NextSeq 550	PAIRED	PCR	ILLUMINA
ERR4304868	PRJEB37886	AMPLICON	SAMEA6959552	ERX4253567	COG-UK/PHWC-2A63B	NextSeq 550	PAIRED	PCR	ILLUMINA
ERR4304870	PRJEB37886	AMPLICON	SAMEA6960364	ERX4253570	COG-UK/PHWC-33FAD	NextSeq 550	PAIRED	PCR	ILLUMINA
ERR4304872	PRJEB37886	AMPLICON	SAMEA6919963	ERX4253571	COG-UK/PHWC-23F73	Illumina MiSeq	PAIRED	PCR	ILLUMINA
ERR4304873	PRJEB37886	AMPLICON	SAMEA6917671	ERX4253572	COG-UK/PHWC-27B99	NextSeq 550	PAIRED	PCR	ILLUMINA
ERR4304874	PRJEB37886	AMPLICON	SAMEA6960502	ERX4253573	COG-UK/PHWC-32F08	NextSeq 550	PAIRED	PCR	ILLUMINA
ERR4304875	PRJEB37886	AMPLICON	SAMEA6917730	ERX4253574	COG-UK/PHWC-2B245	NextSeq 550	PAIRED	PCR	ILLUMINA
ERR4304876	PRJEB37886	AMPLICON	SAMEA6919217	ERX4253575	COG-UK/PHWC-2A13A	NextSeq 550	PAIRED	PCR	ILLUMINA
ERR4304878	PRJEB37886	AMPLICON	SAMEA6960610	ERX4253577	COG-UK/PHWC-339EB	NextSeq 550	PAIRED	PCR	ILLUMINA
ERR4304879	PRJEB37886	AMPLICON	SAMEA6920070	ERX4253578	COG-UK/PHWC-243EF	Illumina MiSeq	PAIRED	PCR	ILLUMINA
ERR4304880	PRJEB37886	AMPLICON	SAMEA6918532	ERX4253579	COG-UK/PHWC-244BF	Illumina MiSeq	PAIRED	PCR	ILLUMINA
ERR4304883	PRJEB37886	AMPLICON	SAMEA6966278	ERX4253582	COG-UK/PHWC-15C347	NextSeq 550	PAIRED	PCR	ILLUMINA
ERR4304884	PRJEB37886	AMPLICON	SAMEA6920731	ERX4253583	COG-UK/PHWC-2B6A3	NextSeq 550	PAIRED	PCR	ILLUMINA
ERR4304885	PRJEB37886	AMPLICON	SAMEA6959344	ERX4253584	COG-UK/PHWC-2A3DA	NextSeq 550	PAIRED	PCR	ILLUMINA
ERR4304886	PRJEB37886	AMPLICON	SAMEA6960612	ERX4253585	COG-UK/PHWC-31F90	NextSeq 550	PAIRED	PCR	ILLUMINA
ERR4304887	PRJEB37886	AMPLICON	SAMEA6957960	ERX4253586	COG-UK/PHWC-2F144	NextSeq 550	PAIRED	PCR	ILLUMINA
ERR4304888	PRJEB37886	AMPLICON	SAMEA6920071	ERX4253587	COG-UK/PHWC-2A079	NextSeq 550	PAIRED	PCR	ILLUMINA
ERR4304890	PRJEB37886	AMPLICON	SAMEA6960981	ERX4253590	COG-UK/PHWC-29159	NextSeq 550	PAIRED	PCR	ILLUMINA
ERR4304891	PRJEB37886	AMPLICON	SAMEA6961200	ERX4253589	COG-UK/PHWC-31BF6	NextSeq 550	PAIRED	PCR	ILLUMINA
ERR4304892	PRJEB37886	AMPLICON	SAMEA6960587	ERX4253591	COG-UK/PHWC-32D4A	NextSeq 550	PAIRED	PCR	ILLUMINA
ERR4304893	PRJEB37886	AMPLICON	SAMEA6959064	ERX4253592	COG-UK/PHWC-307F3	NextSeq 550	PAIRED	PCR	ILLUMINA
ERR4304894	PRJEB37886	AMPLICON	SAMEA6918072	ERX4253593	COG-UK/PHWC-273CE	NextSeq 550	PAIRED	PCR	ILLUMINA
ERR4304895	PRJEB37886	AMPLICON	SAMEA6960783	ERX4253594	COG-UK/PHWC-32CA7	NextSeq 550	PAIRED	PCR	ILLUMINA
ERR4304896	PRJEB37886	AMPLICON	SAMEA6957690	ERX4253595	COG-UK/PHWC-2AD09	NextSeq 550	PAIRED	PCR	ILLUMINA
ERR4304897	PRJEB37886	AMPLICON	SAMEA6920817	ERX4253596	COG-UK/PHWC-2B922	NextSeq 550	PAIRED	PCR	ILLUMINA
ERR4304899	PRJEB37886	AMPLICON	SAMEA6919248	ERX4253598	COG-UK/PHWC-279BD	NextSeq 550	PAIRED	PCR	ILLUMINA
ERR4304900	PRJEB37886	AMPLICON	SAMEA6916972	ERX4253599	COG-UK/PHWC-266F3	NextSeq 550	PAIRED	PCR	ILLUMINA
ERR4304901	PRJEB37886	AMPLICON	SAMEA6957959	ERX4253600	COG-UK/PHWC-2B825	NextSeq 550	PAIRED	PCR	ILLUMINA
ERR4304902	PRJEB37886	AMPLICON	SAMEA6916367	ERX4253601	COG-UK/PHWC-2621D	NextSeq 550	PAIRED	PCR	ILLUMINA
ERR4304903	PRJEB37886	AMPLICON	SAMEA6916957	ERX4253603	COG-UK/PHWC-2A11C	NextSeq 550	PAIRED	PCR	ILLUMINA
ERR4304904	PRJEB37886	AMPLICON	SAMEA6918443	ERX4253602	COG-UK/PHWC-2858B	NextSeq 550	PAIRED	PCR	ILLUMINA
ERR4304905	PRJEB37886	AMPLICON	SAMEA6919626	ERX4253604	COG-UK/PHWC-279DB	NextSeq 550	PAIRED	PCR	ILLUMINA
ERR4304906	PRJEB37886	AMPLICON	SAMEA6959948	ERX4253605	COG-UK/PHWC-33C3D	NextSeq 550	PAIRED	PCR	ILLUMINA
ERR4304907	PRJEB37886	AMPLICON	SAMEA6958469	ERX4253607	COG-UK/PHWC-289E9	NextSeq 550	PAIRED	PCR	ILLUMINA
ERR4304908	PRJEB37886	AMPLICON	SAMEA6961680	ERX4253606	COG-UK/PHWC-2E251	NextSeq 550	PAIRED	PCR	ILLUMINA
ERR4304909	PRJEB37886	AMPLICON	SAMEA6961315	ERX4253608	COG-UK/PHWC-32287	NextSeq 550	PAIRED	PCR	ILLUMINA
ERR4304910	PRJEB37886	AMPLICON	SAMEA6918676	ERX4253609	COG-UK/PHWC-28C68	NextSeq 550	PAIRED	PCR	ILLUMINA
ERR4304911	PRJEB37886	AMPLICON	SAMEA6920321	ERX4253610	COG-UK/PHWC-25C01	NextSeq 550	PAIRED	PCR	ILLUMINA
ERR4304912	PRJEB37886	AMPLICON	SAMEA6962041	ERX4253611	COG-UK/PHWC-32269	NextSeq 550	PAIRED	PCR	ILLUMINA
ERR4304913	PRJEB37886	AMPLICON	SAMEA6958016	ERX4253612	COG-UK/PHWC-31E84	NextSeq 550	PAIRED	PCR	ILLUMINA
ERR4304914	PRJEB37886	AMPLICON	SAMEA6920138	ERX4253613	COG-UK/PHWC-27F60	NextSeq 550	PAIRED	PCR	ILLUMINA
ERR4304915	PRJEB37886	AMPLICON	SAMEA6918462	ERX4253614	COG-UK/PHWC-2780B	NextSeq 550	PAIRED	PCR	ILLUMINA
ERR4304916	PRJEB37886	AMPLICON	SAMEA6959529	ERX4253615	COG-UK/PHWC-30C21	NextSeq 550	PAIRED	PCR	ILLUMINA
ERR4304917	PRJEB37886	AMPLICON	SAMEA6916093	ERX4253616	COG-UK/PHWC-240E8	Illumina MiSeq	PAIRED	PCR	ILLUMINA
ERR4304918	PRJEB37886	AMPLICON	SAMEA6917413	ERX4253617	COG-UK/PHWC-26B4F	NextSeq 550	PAIRED	PCR	ILLUMINA
ERR4304919	PRJEB37886	AMPLICON	SAMEA6921492	ERX4253618	COG-UK/PHWC-2BA5C	NextSeq 550	PAIRED	PCR	ILLUMINA
ERR4304920	PRJEB37886	AMPLICON	SAMEA6959714	ERX4253619	COG-UK/PHWC-2C98B	NextSeq 550	PAIRED	PCR	ILLUMINA
ERR4304922	PRJEB37886	AMPLICON	SAMEA6958609	ERX4253621	COG-UK/PHWC-2BA7A	NextSeq 550	PAIRED	PCR	ILLUMINA
ERR4304923	PRJEB37886	AMPLICON	SAMEA6916337	ERX4253622	COG-UK/PHWC-2872B	NextSeq 550	PAIRED	PCR	ILLUMINA
ERR4304925	PRJEB37886	AMPLICON	SAMEA6961317	ERX4253623	COG-UK/PHWC-32BC8	NextSeq 550	PAIRED	PCR	ILLUMINA
ERR4304926	PRJEB37886	AMPLICON	SAMEA6961500	ERX4253625	COG-UK/PHWC-31E93	NextSeq 550	PAIRED	PCR	ILLUMINA
ERR4304928	PRJEB37886	AMPLICON	SAMEA6960989	ERX4253627	COG-UK/PHWC-2E01B	NextSeq 550	PAIRED	PCR	ILLUMINA
ERR4304929	PRJEB37886	AMPLICON	SAMEA6958811	ERX4253628	COG-UK/PHWC-30993	NextSeq 550	PAIRED	PCR	ILLUMINA
ERR4304930	PRJEB37886	AMPLICON	SAMEA6916025	ERX4253629	COG-UK/PHWC-27C1E	NextSeq 550	PAIRED	PCR	ILLUMINA
ERR4304931	PRJEB37886	AMPLICON	SAMEA6917616	ERX4253630	COG-UK/PHWC-2672D	NextSeq 550	PAIRED	PCR	ILLUMINA
ERR4304932	PRJEB37886	AMPLICON	SAMEA6918039	ERX4253631	COG-UK/PHWC-27443	NextSeq 550	PAIRED	PCR	ILLUMINA
ERR4304933	PRJEB37886	AMPLICON	SAMEA6958783	ERX4253632	COG-UK/PHWC-3180E	NextSeq 550	PAIRED	PCR	ILLUMINA
ERR4304934	PRJEB37886	AMPLICON	SAMEA6959307	ERX4253633	COG-UK/PHWC-2EF2D	NextSeq 550	PAIRED	PCR	ILLUMINA
ERR4304935	PRJEB37886	AMPLICON	SAMEA6959745	ERX4253634	COG-UK/PHWC-28B7A	NextSeq 550	PAIRED	PCR	ILLUMINA
ERR4304936	PRJEB37886	AMPLICON	SAMEA6916308	ERX4253635	COG-UK/PHWC-27003	NextSeq 550	PAIRED	PCR	ILLUMINA
ERR4304938	PRJEB37886	AMPLICON	SAMEA6959267	ERX4253637	COG-UK/PHWC-2DFA6	NextSeq 550	PAIRED	PCR	ILLUMINA
ERR4304939	PRJEB37886	AMPLICON	SAMEA6921543	ERX4253639	COG-UK/PHWC-2B667	NextSeq 550	PAIRED	PCR	ILLUMINA
ERR4304942	PRJEB37886	AMPLICON	SAMEA6966627	ERX4253641	COG-UK/PHWC-15DC4B	NextSeq 550	PAIRED	PCR	ILLUMINA
ERR4304944	PRJEB37886	AMPLICON	SAMEA6961800	ERX4253643	COG-UK/PHWC-330C8	NextSeq 550	PAIRED	PCR	ILLUMINA
ERR4304945	PRJEB37886	AMPLICON	SAMEA6917133	ERX4253644	COG-UK/PHWC-29EDA	NextSeq 550	PAIRED	PCR	ILLUMINA
ERR4304946	PRJEB37886	AMPLICON	SAMEA6966624	ERX4253645	COG-UK/PHWC-15D9EA	NextSeq 550	PAIRED	PCR	ILLUMINA
ERR4304949	PRJEB37886	AMPLICON	SAMEA6965396	ERX4253648	COG-UK/PHWC-326A9	NextSeq 550	PAIRED	PCR	ILLUMINA
ERR4304950	PRJEB37886	AMPLICON	SAMEA6916838	ERX4253649	COG-UK/PHWC-27470	NextSeq 550	PAIRED	PCR	ILLUMINA
ERR4304951	PRJEB37886	AMPLICON	SAMEA6919821	ERX4253651	COG-UK/PHWC-29C2B	NextSeq 550	PAIRED	PCR	ILLUMINA
ERR4304952	PRJEB37886	AMPLICON	SAMEA6919218	ERX4253650	COG-UK/PHWC-29432	NextSeq 550	PAIRED	PCR	ILLUMINA
ERR4304953	PRJEB37886	AMPLICON	SAMEA6959735	ERX4253652	COG-UK/PHWC-30E1C	NextSeq 550	PAIRED	PCR	ILLUMINA
ERR4304954	PRJEB37886	AMPLICON	SAMEA6960826	ERX4253653	COG-UK/PHWC-3309B	NextSeq 550	PAIRED	PCR	ILLUMINA
ERR4304955	PRJEB37886	AMPLICON	SAMEA6917913	ERX4253654	COG-UK/PHWC-27355	NextSeq 550	PAIRED	PCR	ILLUMINA
ERR4304956	PRJEB37886	AMPLICON	SAMEA6917397	ERX4253655	COG-UK/PHWC-252D2	NA	PAIRED	PCR	ILLUMINA
ERR4304958	PRJEB37886	AMPLICON	SAMEA6957793	ERX4253657	COG-UK/PHWC-2A817	NextSeq 550	PAIRED	PCR	ILLUMINA
ERR4304959	PRJEB37886	AMPLICON	SAMEA6961045	ERX4253658	COG-UK/PHWC-3449E	NextSeq 550	PAIRED	PCR	ILLUMINA
ERR4304960	PRJEB37886	AMPLICON	SAMEA6921355	ERX4253659	COG-UK/PHWC-2B3BB	NextSeq 550	PAIRED	PCR	ILLUMINA
ERR4304961	PRJEB37886	AMPLICON	SAMEA6962457	ERX4253660	COG-UK/PHWC-35A04	NextSeq 550	PAIRED	PCR	ILLUMINA
ERR4304963	PRJEB37886	AMPLICON	SAMEA6920011	ERX4253662	COG-UK/PHWC-26E82	NextSeq 550	PAIRED	PCR	ILLUMINA
ERR4304965	PRJEB37886	AMPLICON	SAMEA6964115	ERX4253664	COG-UK/PHWC-35E44	NextSeq 550	PAIRED	PCR	ILLUMINA
ERR4304967	PRJEB37886	AMPLICON	SAMEA6918143	ERX4253666	COG-UK/PHWC-24024	Illumina MiSeq	PAIRED	PCR	ILLUMINA
ERR4304968	PRJEB37886	AMPLICON	SAMEA6916221	ERX4253667	COG-UK/PHWC-27C2D	NextSeq 550	PAIRED	PCR	ILLUMINA
ERR4304969	PRJEB37886	AMPLICON	SAMEA6959469	ERX4253668	COG-UK/PHWC-309B1	NextSeq 550	PAIRED	PCR	ILLUMINA
ERR4304970	PRJEB37886	AMPLICON	SAMEA6921319	ERX4253669	COG-UK/PHWC-2B4B8	NextSeq 550	PAIRED	PCR	ILLUMINA
ERR4304971	PRJEB37886	AMPLICON	SAMEA6921176	ERX4253670	COG-UK/PHWC-2B53D	NextSeq 550	PAIRED	PCR	ILLUMINA
ERR4304972	PRJEB37886	AMPLICON	SAMEA6965967	ERX4253671	COG-UK/PHWC-15E864	NextSeq 550	PAIRED	PCR	ILLUMINA
ERR4304974	PRJEB37886	AMPLICON	SAMEA6966100	ERX4253673	COG-UK/PHWC-15D58C	NextSeq 550	PAIRED	PCR	ILLUMINA
ERR4304976	PRJEB37886	AMPLICON	SAMEA6959514	ERX4253675	COG-UK/PHWC-28E53	NextSeq 550	PAIRED	PCR	ILLUMINA
ERR4304977	PRJEB37886	AMPLICON	SAMEA6918079	ERX4253676	COG-UK/PHWC-25B7D	NextSeq 550	PAIRED	PCR	ILLUMINA
ERR4304978	PRJEB37886	AMPLICON	SAMEA6959364	ERX4253677	COG-UK/PHWC-31895	NextSeq 550	PAIRED	PCR	ILLUMINA
ERR4304979	PRJEB37886	AMPLICON	SAMEA6959370	ERX4253678	COG-UK/PHWC-289F8	NextSeq 550	PAIRED	PCR	ILLUMINA
ERR4304980	PRJEB37886	AMPLICON	SAMEA6919405	ERX4253679	COG-UK/PHWC-27CA5	NextSeq 550	PAIRED	PCR	ILLUMINA
ERR4304981	PRJEB37886	AMPLICON	SAMEA6959415	ERX4253681	COG-UK/PHWC-2D2AD	NextSeq 550	PAIRED	PCR	ILLUMINA
ERR4304983	PRJEB37886	AMPLICON	SAMEA6962029	ERX4253682	COG-UK/PHWC-3217B	NextSeq 550	PAIRED	PCR	ILLUMINA
ERR4304987	PRJEB37886	AMPLICON	SAMEA6920620	ERX4253686	COG-UK/PHWC-28819	NextSeq 550	PAIRED	PCR	ILLUMINA
ERR4304989	PRJEB37886	AMPLICON	SAMEA6961891	ERX4253688	COG-UK/PHWC-33EA0	NextSeq 550	PAIRED	PCR	ILLUMINA
ERR4304990	PRJEB37886	AMPLICON	SAMEA6918240	ERX4253689	COG-UK/PHWC-23BAC	Illumina MiSeq	PAIRED	PCR	ILLUMINA
ERR4304991	PRJEB37886	AMPLICON	SAMEA6964300	ERX4253690	COG-UK/PHWC-35FE7	NextSeq 550	PAIRED	PCR	ILLUMINA
ERR4304992	PRJEB37886	AMPLICON	SAMEA6917536	ERX4253691	COG-UK/PHWC-255F7	NA	PAIRED	PCR	ILLUMINA
ERR4304994	PRJEB37886	AMPLICON	SAMEA6958592	ERX4253693	COG-UK/PHWC-2A97E	NextSeq 550	PAIRED	PCR	ILLUMINA
ERR4304995	PRJEB37886	AMPLICON	SAMEA7009281	ERX4253694	COG-UK/PHWC-162715	NextSeq 550	PAIRED	PCR	ILLUMINA
ERR4304996	PRJEB37886	AMPLICON	SAMEA6961374	ERX4253695	COG-UK/PHWC-2913B	NextSeq 550	PAIRED	PCR	ILLUMINA
ERR4304997	PRJEB37886	AMPLICON	SAMEA6958653	ERX4253696	COG-UK/PHWC-2EA68	NextSeq 550	PAIRED	PCR	ILLUMINA
ERR4304998	PRJEB37886	AMPLICON	SAMEA6916496	ERX4253697	COG-UK/PHWC-2706D	NextSeq 550	PAIRED	PCR	ILLUMINA
ERR4304999	PRJEB37886	AMPLICON	SAMEA6916111	ERX4253698	COG-UK/PHWC-26C00	NextSeq 550	PAIRED	PCR	ILLUMINA
ERR4305002	PRJEB37886	AMPLICON	SAMEA6916186	ERX4253701	COG-UK/PHWC-26CC4	NextSeq 550	PAIRED	PCR	ILLUMINA
ERR4305003	PRJEB37886	AMPLICON	SAMEA6960344	ERX4253702	COG-UK/PHWC-3457D	NextSeq 550	PAIRED	PCR	ILLUMINA
ERR4305004	PRJEB37886	AMPLICON	SAMEA6959967	ERX4253703	COG-UK/PHWC-30A27	NextSeq 550	PAIRED	PCR	ILLUMINA
ERR4305006	PRJEB37886	AMPLICON	SAMEA6966710	ERX4253705	COG-UK/PHWC-15C286	NextSeq 550	PAIRED	PCR	ILLUMINA
ERR4305007	PRJEB37886	AMPLICON	SAMEA6917766	ERX4253706	COG-UK/PHWC-27B7B	NextSeq 550	PAIRED	PCR	ILLUMINA
ERR4305009	PRJEB37886	AMPLICON	SAMEA6918201	ERX4253708	COG-UK/PHWC-277A4	NextSeq 550	PAIRED	PCR	ILLUMINA
ERR4305010	PRJEB37886	AMPLICON	SAMEA6920150	ERX4253709	COG-UK/PHWC-25FBD	NextSeq 550	PAIRED	PCR	ILLUMINA
ERR4305012	PRJEB37886	AMPLICON	SAMEA6958720	ERX4253711	COG-UK/PHWC-2C587	NextSeq 550	PAIRED	PCR	ILLUMINA
ERR4305013	PRJEB37886	AMPLICON	SAMEA7008157	ERX4253712	COG-UK/PHWC-1608C9	NextSeq 550	PAIRED	PCR	ILLUMINA
ERR4305016	PRJEB37886	AMPLICON	SAMEA6960851	ERX4253715	COG-UK/PHWC-33CC4	NextSeq 550	PAIRED	PCR	ILLUMINA
ERR4305017	PRJEB37886	AMPLICON	SAMEA6917798	ERX4253716	COG-UK/PHWC-267B4	NextSeq 550	PAIRED	PCR	ILLUMINA
ERR4305018	PRJEB37886	AMPLICON	SAMEA6918266	ERX4253718	COG-UK/PHWC-2675A	NextSeq 550	PAIRED	PCR	ILLUMINA
ERR4305019	PRJEB37886	AMPLICON	SAMEA6916804	ERX4253717	COG-UK/PHWC-278CF	NextSeq 550	PAIRED	PCR	ILLUMINA
ERR4305020	PRJEB37886	AMPLICON	SAMEA6961341	ERX4253719	COG-UK/PHWC-31AF9	NextSeq 550	PAIRED	PCR	ILLUMINA
ERR4305021	PRJEB37886	AMPLICON	SAMEA6917148	ERX4253720	COG-UK/PHWC-244CE	Illumina MiSeq	PAIRED	PCR	ILLUMINA
ERR4305022	PRJEB37886	AMPLICON	SAMEA6965266	ERX4253721	COG-UK/PHWC-2BFD5	NextSeq 550	PAIRED	PCR	ILLUMINA
ERR4305023	PRJEB37886	AMPLICON	SAMEA6960591	ERX4253722	COG-UK/PHWC-347A4	NextSeq 550	PAIRED	PCR	ILLUMINA
ERR4305025	PRJEB37886	AMPLICON	SAMEA7009760	ERX4253723	COG-UK/PHWC-163978	NextSeq 550	PAIRED	PCR	ILLUMINA
ERR4305026	PRJEB37886	AMPLICON	SAMEA6960733	ERX4253724	COG-UK/PHWC-292DE	NextSeq 550	PAIRED	PCR	ILLUMINA
ERR4305027	PRJEB37886	AMPLICON	SAMEA7009030	ERX4253726	COG-UK/PHWC-164106	NextSeq 550	PAIRED	PCR	ILLUMINA
ERR4305028	PRJEB37886	AMPLICON	SAMEA6965261	ERX4253727	COG-UK/PHWC-361E0	NextSeq 550	PAIRED	PCR	ILLUMINA
ERR4305029	PRJEB37886	AMPLICON	SAMEA6920146	ERX4253728	COG-UK/PHWC-271F1	NextSeq 550	PAIRED	PCR	ILLUMINA
ERR4305030	PRJEB37886	AMPLICON	SAMEA6917158	ERX4253729	COG-UK/PHWC-24CF3	NA	PAIRED	PCR	ILLUMINA
ERR4305031	PRJEB37886	AMPLICON	SAMEA6959641	ERX4253730	COG-UK/PHWC-2EB0B	NextSeq 550	PAIRED	PCR	ILLUMINA
ERR4305032	PRJEB37886	AMPLICON	SAMEA6961529	ERX4253731	COG-UK/PHWC-33F52	NextSeq 550	PAIRED	PCR	ILLUMINA
ERR4305033	PRJEB37886	AMPLICON	SAMEA6919675	ERX4253732	COG-UK/PHWC-2422E	Illumina MiSeq	PAIRED	PCR	ILLUMINA
ERR4305034	PRJEB37886	AMPLICON	SAMEA6958968	ERX4253733	COG-UK/PHWC-28B4D	NextSeq 550	PAIRED	PCR	ILLUMINA
ERR4305035	PRJEB37886	AMPLICON	SAMEA6965206	ERX4253734	COG-UK/PHWC-29F8C	NextSeq 550	PAIRED	PCR	ILLUMINA
ERR4305036	PRJEB37886	AMPLICON	SAMEA6961775	ERX4253735	COG-UK/PHWC-33F16	NextSeq 550	PAIRED	PCR	ILLUMINA
ERR4305038	PRJEB37886	AMPLICON	SAMEA6916226	ERX4253737	COG-UK/PHWC-27188	NextSeq 550	PAIRED	PCR	ILLUMINA
ERR4305039	PRJEB37886	AMPLICON	SAMEA6921588	ERX4253738	COG-UK/PHWC-2BD62	NextSeq 550	PAIRED	PCR	ILLUMINA
ERR4305044	PRJEB37886	AMPLICON	SAMEA6872480	ERX4253744	COG-UK/PHWC-25C3E	NextSeq 550	PAIRED	PCR	ILLUMINA
ERR4305045	PRJEB37886	AMPLICON	SAMEA6915938	ERX4253745	COG-UK/PHWC-25867	NextSeq 550	PAIRED	PCR	ILLUMINA
ERR4305047	PRJEB37886	AMPLICON	SAMEA6848217	ERX4253747	COG-UK/PHWC-2AF30	NextSeq 550	PAIRED	PCR	ILLUMINA
ERR4305048	PRJEB37886	AMPLICON	SAMEA6915803	ERX4253748	COG-UK/PHWC-29FAA	NextSeq 550	PAIRED	PCR	ILLUMINA
ERR4305050	PRJEB37886	AMPLICON	SAMEA6916079	ERX4253749	COG-UK/PHWC-29F13	NextSeq 550	PAIRED	PCR	ILLUMINA
ERR4305051	PRJEB37886	AMPLICON	SAMEA6959640	ERX4253750	COG-UK/PHWC-28DB0	NextSeq 550	PAIRED	PCR	ILLUMINA
ERR4305052	PRJEB37886	AMPLICON	SAMEA6848166	ERX4253751	COG-UK/PHWC-28749	NextSeq 550	PAIRED	PCR	ILLUMINA
ERR4305054	PRJEB37886	AMPLICON	SAMEA6916064	ERX4253753	COG-UK/PHWC-2630B	NextSeq 550	PAIRED	PCR	ILLUMINA
ERR4305057	PRJEB37886	AMPLICON	SAMEA6918368	ERX4253757	COG-UK/PHWC-26F52	NextSeq 550	PAIRED	PCR	ILLUMINA
ERR4305058	PRJEB37886	AMPLICON	SAMEA6848171	ERX4253758	COG-UK/PHWC-29B79	NextSeq 550	PAIRED	PCR	ILLUMINA
ERR4305059	PRJEB37886	AMPLICON	SAMEA6915864	ERX4253756	COG-UK/PHWC-2517B	NA	PAIRED	PCR	ILLUMINA
ERR4305061	PRJEB37886	AMPLICON	SAMEA6872491	ERX4253759	COG-UK/PHWC-28697	NextSeq 550	PAIRED	PCR	ILLUMINA
ERR4305062	PRJEB37886	AMPLICON	SAMEA6915915	ERX4253763	COG-UK/PHWC-25919	NextSeq 550	PAIRED	PCR	ILLUMINA
ERR4305063	PRJEB37886	AMPLICON	SAMEA6916069	ERX4253761	COG-UK/PHWC-25120	NA	PAIRED	PCR	ILLUMINA
ERR4305064	PRJEB37886	AMPLICON	SAMEA6915904	ERX4253762	COG-UK/PHWC-24D96	NA	PAIRED	PCR	ILLUMINA
ERR4305065	PRJEB37886	AMPLICON	SAMEA6916151	ERX4253764	COG-UK/PHWC-26FAD	NextSeq 550	PAIRED	PCR	ILLUMINA
ERR4305066	PRJEB37886	AMPLICON	SAMEA6848150	ERX4253765	COG-UK/PHWC-269BE	NextSeq 550	PAIRED	PCR	ILLUMINA
ERR4305067	PRJEB37886	AMPLICON	SAMEA6848175	ERX4253766	COG-UK/PHWC-2715B	NextSeq 550	PAIRED	PCR	ILLUMINA
ERR4305068	PRJEB37886	AMPLICON	SAMEA6915863	ERX4253767	COG-UK/PHWC-279CC	NextSeq 550	PAIRED	PCR	ILLUMINA
ERR4305069	PRJEB37886	AMPLICON	SAMEA6916165	ERX4253768	COG-UK/PHWC-23A90	Illumina MiSeq	PAIRED	PCR	ILLUMINA
ERR4305070	PRJEB37886	AMPLICON	SAMEA6848198	ERX4253769	COG-UK/PHWC-25F53	NextSeq 550	PAIRED	PCR	ILLUMINA
ERR4305071	PRJEB37886	AMPLICON	SAMEA6916140	ERX4253770	COG-UK/PHWC-2680C	NextSeq 550	PAIRED	PCR	ILLUMINA
ERR4305072	PRJEB37886	AMPLICON	SAMEA6915831	ERX4253771	COG-UK/PHWC-257C4	NextSeq 550	PAIRED	PCR	ILLUMINA
ERR4305074	PRJEB37886	AMPLICON	SAMEA6958738	ERX4253773	COG-UK/PHWC-30B9D	NextSeq 550	PAIRED	PCR	ILLUMINA
ERR4305075	PRJEB37886	AMPLICON	SAMEA6848163	ERX4253774	COG-UK/PHWC-2522D	NA	PAIRED	PCR	ILLUMINA
ERR4305076	PRJEB37886	AMPLICON	SAMEA6848164	ERX4253776	COG-UK/PHWC-29FD7	NextSeq 550	PAIRED	PCR	ILLUMINA
ERR4305077	PRJEB37886	AMPLICON	SAMEA6916083	ERX4253777	COG-UK/PHWC-26D1C	NextSeq 550	PAIRED	PCR	ILLUMINA
ERR4305078	PRJEB37886	AMPLICON	SAMEA6915999	ERX4253779	COG-UK/PHWC-2ADCD	NextSeq 550	PAIRED	PCR	ILLUMINA
ERR4305080	PRJEB37886	AMPLICON	SAMEA6960744	ERX4253780	COG-UK/PHWC-33E28	NextSeq 550	PAIRED	PCR	ILLUMINA
ERR4305081	PRJEB37886	AMPLICON	SAMEA6916220	ERX4253781	COG-UK/PHWC-2B096	NextSeq 550	PAIRED	PCR	ILLUMINA
ERR4305083	PRJEB37886	AMPLICON	SAMEA6848199	ERX4253783	COG-UK/PHWC-2723A	NextSeq 550	PAIRED	PCR	ILLUMINA
ERR4305086	PRJEB37886	AMPLICON	SAMEA6961911	ERX4253785	COG-UK/PHWC-2906B	NextSeq 550	PAIRED	PCR	ILLUMINA
ERR4305088	PRJEB37886	AMPLICON	SAMEA6915901	ERX4253788	COG-UK/PHWC-25A70	NextSeq 550	PAIRED	PCR	ILLUMINA
ERR4305090	PRJEB37886	AMPLICON	SAMEA6915800	ERX4253790	COG-UK/PHWC-29CC1	NextSeq 550	PAIRED	PCR	ILLUMINA
ERR4305093	PRJEB37886	AMPLICON	SAMEA6848162	ERX4253794	COG-UK/PHWC-28406	NextSeq 550	PAIRED	PCR	ILLUMINA
ERR4305095	PRJEB37886	AMPLICON	SAMEA6915869	ERX4253775	COG-UK/PHWC-29C0D	NextSeq 550	PAIRED	PCR	ILLUMINA
ERR4305096	PRJEB37886	AMPLICON	SAMEA6916074	ERX4253795	COG-UK/PHWC-2AFD6	NextSeq 550	PAIRED	PCR	ILLUMINA
ERR4305097	PRJEB37886	AMPLICON	SAMEA6915974	ERX4253796	COG-UK/PHWC-26031	NextSeq 550	PAIRED	PCR	ILLUMINA
ERR4305098	PRJEB37886	AMPLICON	SAMEA6916071	ERX4253797	COG-UK/PHWC-28442	NextSeq 550	PAIRED	PCR	ILLUMINA
ERR4305099	PRJEB37886	AMPLICON	SAMEA6965900	ERX4253798	COG-UK/PHWC-15C620	NextSeq 550	PAIRED	PCR	ILLUMINA
ERR4305100	PRJEB37886	AMPLICON	SAMEA6916013	ERX4253799	COG-UK/PHWC-27030	NextSeq 550	PAIRED	PCR	ILLUMINA
ERR4305101	PRJEB37886	AMPLICON	SAMEA6916043	ERX4253800	COG-UK/PHWC-27D48	NextSeq 550	PAIRED	PCR	ILLUMINA
ERR4305102	PRJEB37886	AMPLICON	SAMEA6915884	ERX4253801	COG-UK/PHWC-25AAD	NextSeq 550	PAIRED	PCR	ILLUMINA
ERR4305103	PRJEB37886	AMPLICON	SAMEA6916236	ERX4253804	COG-UK/PHWC-25FAE	NextSeq 550	PAIRED	PCR	ILLUMINA
ERR4305105	PRJEB37886	AMPLICON	SAMEA6872475	ERX4253802	COG-UK/PHWC-2419A	Illumina MiSeq	PAIRED	PCR	ILLUMINA
ERR4305108	PRJEB37886	AMPLICON	SAMEA6915934	ERX4253808	COG-UK/PHWC-2617A	NextSeq 550	PAIRED	PCR	ILLUMINA
ERR4305109	PRJEB37886	AMPLICON	SAMEA6915853	ERX4253807	COG-UK/PHWC-23FFB	Illumina MiSeq	PAIRED	PCR	ILLUMINA
ERR4305110	PRJEB37886	AMPLICON	SAMEA6848205	ERX4253805	COG-UK/PHWC-24455	Illumina MiSeq	PAIRED	PCR	ILLUMINA
ERR4305111	PRJEB37886	AMPLICON	SAMEA6915978	ERX4253810	COG-UK/PHWC-25524	NA	PAIRED	PCR	ILLUMINA
ERR4305112	PRJEB37886	AMPLICON	SAMEA6964770	ERX4253811	COG-UK/PHWC-3283A	NextSeq 550	PAIRED	PCR	ILLUMINA
ERR4305113	PRJEB37886	AMPLICON	SAMEA6872476	ERX4253812	COG-UK/PHWC-2532A	NA	PAIRED	PCR	ILLUMINA
ERR4305115	PRJEB37886	AMPLICON	SAMEA6918377	ERX4253814	COG-UK/PHWC-246AA	Illumina MiSeq	PAIRED	PCR	ILLUMINA
ERR4305116	PRJEB37886	AMPLICON	SAMEA6959443	ERX4253819	COG-UK/PHWC-30ADC	NextSeq 550	PAIRED	PCR	ILLUMINA
ERR4305117	PRJEB37886	AMPLICON	SAMEA6848180	ERX4253820	COG-UK/PHWC-286D3	NextSeq 550	PAIRED	PCR	ILLUMINA
ERR4305118	PRJEB37886	AMPLICON	SAMEA6916004	ERX4253821	COG-UK/PHWC-29BF1	NextSeq 550	PAIRED	PCR	ILLUMINA
ERR4305119	PRJEB37886	AMPLICON	SAMEA6848207	ERX4253818	COG-UK/PHWC-27D0C	NextSeq 550	PAIRED	PCR	ILLUMINA
ERR4305122	PRJEB37886	AMPLICON	SAMEA6964974	ERX4253825	COG-UK/PHWC-36AF4	NextSeq 550	PAIRED	PCR	ILLUMINA
ERR4305123	PRJEB37886	AMPLICON	SAMEA6872499	ERX4253826	COG-UK/PHWC-2576A	NextSeq 550	PAIRED	PCR	ILLUMINA
ERR4305124	PRJEB37886	AMPLICON	SAMEA6915835	ERX4253824	COG-UK/PHWC-27A32	NextSeq 550	PAIRED	PCR	ILLUMINA
ERR4305125	PRJEB37886	AMPLICON	SAMEA6960220	ERX4253829	COG-UK/PHWC-28A9B	NextSeq 550	PAIRED	PCR	ILLUMINA
ERR4305126	PRJEB37886	AMPLICON	SAMEA6916401	ERX4253827	COG-UK/PHWC-27CB4	NextSeq 550	PAIRED	PCR	ILLUMINA
ERR4305128	PRJEB37886	AMPLICON	SAMEA6916082	ERX4253830	COG-UK/PHWC-27E45	NextSeq 550	PAIRED	PCR	ILLUMINA
ERR4305129	PRJEB37886	AMPLICON	SAMEA6961799	ERX4253816	COG-UK/PHWC-2DF1F	NextSeq 550	PAIRED	PCR	ILLUMINA
ERR4305130	PRJEB37886	AMPLICON	SAMEA6958910	ERX4253815	COG-UK/PHWC-2EBDE	NextSeq 550	PAIRED	PCR	ILLUMINA
ERR4305131	PRJEB37886	AMPLICON	SAMEA6915936	ERX4253831	COG-UK/PHWC-26CD3	NextSeq 550	PAIRED	PCR	ILLUMINA
ERR4305132	PRJEB37886	AMPLICON	SAMEA7008464	ERX4253817	COG-UK/PHWC-160E8B	NextSeq 550	PAIRED	PCR	ILLUMINA
ERR4305133	PRJEB37886	AMPLICON	SAMEA6848232	ERX4253832	COG-UK/PHWC-27425	NextSeq 550	PAIRED	PCR	ILLUMINA
ERR4305134	PRJEB37886	AMPLICON	SAMEA6848169	ERX4253833	COG-UK/PHWC-2AEAC	NextSeq 550	PAIRED	PCR	ILLUMINA
ERR4305135	PRJEB37886	AMPLICON	SAMEA6916055	ERX4253834	COG-UK/PHWC-275B9	NextSeq 550	PAIRED	PCR	ILLUMINA
ERR4305137	PRJEB37886	AMPLICON	SAMEA6916060	ERX4253835	COG-UK/PHWC-29E43	NextSeq 550	PAIRED	PCR	ILLUMINA
ERR4305138	PRJEB37886	AMPLICON	SAMEA6920618	ERX4253837	COG-UK/PHWC-2AA02	NextSeq 550	PAIRED	PCR	ILLUMINA
ERR4305139	PRJEB37886	AMPLICON	SAMEA6915851	ERX4253838	COG-UK/PHWC-2671E	NextSeq 550	PAIRED	PCR	ILLUMINA
ERR4305140	PRJEB37886	AMPLICON	SAMEA6915958	ERX4253839	COG-UK/PHWC-2A02E	NextSeq 550	PAIRED	PCR	ILLUMINA
ERR4305142	PRJEB37886	AMPLICON	SAMEA6962303	ERX4253841	COG-UK/PHWC-35837	NextSeq 550	PAIRED	PCR	ILLUMINA
ERR4305143	PRJEB37886	AMPLICON	SAMEA6916017	ERX4253842	COG-UK/PHWC-2B0F0	NextSeq 550	PAIRED	PCR	ILLUMINA
ERR4305145	PRJEB37886	AMPLICON	SAMEA6963786	ERX4253844	COG-UK/PHWC-3573A	NextSeq 550	PAIRED	PCR	ILLUMINA
ERR4305146	PRJEB37886	AMPLICON	SAMEA6915965	ERX4253845	COG-UK/PHWC-2B078	NextSeq 550	PAIRED	PCR	ILLUMINA
ERR4305147	PRJEB37886	AMPLICON	SAMEA6915993	ERX4253846	COG-UK/PHWC-2772C	NextSeq 550	PAIRED	PCR	ILLUMINA
ERR4305149	PRJEB37886	AMPLICON	SAMEA6916014	ERX4253848	COG-UK/PHWC-260D7	NextSeq 550	PAIRED	PCR	ILLUMINA
ERR4305150	PRJEB37886	AMPLICON	SAMEA6915900	ERX4253849	COG-UK/PHWC-27364	NextSeq 550	PAIRED	PCR	ILLUMINA
ERR4305151	PRJEB37886	AMPLICON	SAMEA6872479	ERX4253850	COG-UK/PHWC-26D3A	NextSeq 550	PAIRED	PCR	ILLUMINA
ERR4305153	PRJEB37886	AMPLICON	SAMEA6916085	ERX4253852	COG-UK/PHWC-26A9D	NextSeq 550	PAIRED	PCR	ILLUMINA
ERR4305154	PRJEB37886	AMPLICON	SAMEA6916042	ERX4253854	COG-UK/PHWC-29D73	NextSeq 550	PAIRED	PCR	ILLUMINA
ERR4305155	PRJEB37886	AMPLICON	SAMEA6915925	ERX4253853	COG-UK/PHWC-29E8F	NextSeq 550	PAIRED	PCR	ILLUMINA
ERR4305156	PRJEB37886	AMPLICON	SAMEA6916114	ERX4253855	COG-UK/PHWC-267E1	NextSeq 550	PAIRED	PCR	ILLUMINA
ERR4305157	PRJEB37886	AMPLICON	SAMEA6916102	ERX4253856	COG-UK/PHWC-25858	NextSeq 550	PAIRED	PCR	ILLUMINA
ERR4305160	PRJEB37886	AMPLICON	SAMEA6919488	ERX4253858	COG-UK/PHWC-265D8	NextSeq 550	PAIRED	PCR	ILLUMINA
ERR4305161	PRJEB37886	AMPLICON	SAMEA6916116	ERX4253860	COG-UK/PHWC-26FDA	NextSeq 550	PAIRED	PCR	ILLUMINA
ERR4305162	PRJEB37886	AMPLICON	SAMEA6916486	ERX4253861	COG-UK/PHWC-25928	NextSeq 550	PAIRED	PCR	ILLUMINA
ERR4305163	PRJEB37886	AMPLICON	SAMEA6916054	ERX4253862	COG-UK/PHWC-2A06A	NextSeq 550	PAIRED	PCR	ILLUMINA
ERR4305164	PRJEB37886	AMPLICON	SAMEA6916104	ERX4253863	COG-UK/PHWC-26295	NextSeq 550	PAIRED	PCR	ILLUMINA
ERR4305165	PRJEB37886	AMPLICON	SAMEA6916108	ERX4253864	COG-UK/PHWC-26444	NextSeq 550	PAIRED	PCR	ILLUMINA
ERR4305166	PRJEB37886	AMPLICON	SAMEA7010161	ERX4253866	COG-UK/PHWC-162BDD	NextSeq 550	PAIRED	PCR	ILLUMINA
ERR4305167	PRJEB37886	AMPLICON	SAMEA6916174	ERX4253867	COG-UK/PHWC-26DD0	NextSeq 550	PAIRED	PCR	ILLUMINA
ERR4305168	PRJEB37886	AMPLICON	SAMEA6916063	ERX4253865	COG-UK/PHWC-26927	NextSeq 550	PAIRED	PCR	ILLUMINA
ERR4305174	PRJEB37886	AMPLICON	SAMEA6916101	ERX4253873	COG-UK/PHWC-27759	NextSeq 550	PAIRED	PCR	ILLUMINA
ERR4305175	PRJEB37886	AMPLICON	SAMEA6958610	ERX4253874	COG-UK/PHWC-2AB78	NextSeq 550	PAIRED	PCR	ILLUMINA
ERR4305177	PRJEB37886	AMPLICON	SAMEA6959544	ERX4253876	COG-UK/PHWC-292FC	NextSeq 550	PAIRED	PCR	ILLUMINA
ERR4305180	PRJEB37886	AMPLICON	SAMEA6916184	ERX4253880	COG-UK/PHWC-29E34	NextSeq 550	PAIRED	PCR	ILLUMINA
ERR4305182	PRJEB37886	AMPLICON	SAMEA6961359	ERX4253882	COG-UK/PHWC-294E7	NextSeq 550	PAIRED	PCR	ILLUMINA
ERR4305183	PRJEB37886	AMPLICON	SAMEA6915895	ERX4253881	COG-UK/PHWC-24D69	NA	PAIRED	PCR	ILLUMINA
ERR4305184	PRJEB37886	AMPLICON	SAMEA6916022	ERX4253883	COG-UK/PHWC-24349	Illumina MiSeq	PAIRED	PCR	ILLUMINA
ERR4305186	PRJEB37886	AMPLICON	SAMEA6916472	ERX4253885	COG-UK/PHWC-29ECB	NextSeq 550	PAIRED	PCR	ILLUMINA
ERR4305187	PRJEB37886	AMPLICON	SAMEA6965362	ERX4253887	COG-UK/PHWC-36748	NextSeq 550	PAIRED	PCR	ILLUMINA
ERR4305189	PRJEB37886	AMPLICON	SAMEA6916335	ERX4253888	COG-UK/PHWC-26F16	NextSeq 550	PAIRED	PCR	ILLUMINA
ERR4305191	PRJEB37886	AMPLICON	SAMEA6916187	ERX4253891	COG-UK/PHWC-26884	NextSeq 550	PAIRED	PCR	ILLUMINA
ERR4305192	PRJEB37886	AMPLICON	SAMEA6916188	ERX4253892	COG-UK/PHWC-23E67	Illumina MiSeq	PAIRED	PCR	ILLUMINA
ERR4305193	PRJEB37886	AMPLICON	SAMEA6916141	ERX4253890	COG-UK/PHWC-25472	NA	PAIRED	PCR	ILLUMINA
ERR4305195	PRJEB37886	AMPLICON	SAMEA6915942	ERX4253893	COG-UK/PHWC-2530C	NA	PAIRED	PCR	ILLUMINA
ERR4305196	PRJEB37886	AMPLICON	SAMEA6916687	ERX4253897	COG-UK/PHWC-272FE	NextSeq 550	PAIRED	PCR	ILLUMINA
ERR4305198	PRJEB37886	AMPLICON	SAMEA6916161	ERX4253896	COG-UK/PHWC-24F36	NA	PAIRED	PCR	ILLUMINA
ERR4305199	PRJEB37886	AMPLICON	SAMEA6916153	ERX4253898	COG-UK/PHWC-29DDD	NextSeq 550	PAIRED	PCR	ILLUMINA
ERR4305201	PRJEB37886	AMPLICON	SAMEA6916759	ERX4253900	COG-UK/PHWC-278B0	NextSeq 550	PAIRED	PCR	ILLUMINA
ERR4305202	PRJEB37886	AMPLICON	SAMEA6848227	ERX4253899	COG-UK/PHWC-254EB	NA	PAIRED	PCR	ILLUMINA
ERR4305203	PRJEB37886	AMPLICON	SAMEA6916204	ERX4253902	COG-UK/PHWC-278DE	NextSeq 550	PAIRED	PCR	ILLUMINA
ERR4305204	PRJEB37886	AMPLICON	SAMEA6916152	ERX4253904	COG-UK/PHWC-2714C	NextSeq 550	PAIRED	PCR	ILLUMINA
ERR4305205	PRJEB37886	AMPLICON	SAMEA6916217	ERX4253903	COG-UK/PHWC-2B02D	NextSeq 550	PAIRED	PCR	ILLUMINA
ERR4305207	PRJEB37886	AMPLICON	SAMEA6916231	ERX4253906	COG-UK/PHWC-2849D	NextSeq 550	PAIRED	PCR	ILLUMINA
ERR4305208	PRJEB37886	AMPLICON	SAMEA6916252	ERX4253908	COG-UK/PHWC-27ABA	NextSeq 550	PAIRED	PCR	ILLUMINA
ERR4305209	PRJEB37886	AMPLICON	SAMEA6916266	ERX4253907	COG-UK/PHWC-26BD6	NextSeq 550	PAIRED	PCR	ILLUMINA
ERR4305211	PRJEB37886	AMPLICON	SAMEA6916673	ERX4253910	COG-UK/PHWC-23E94	Illumina MiSeq	PAIRED	PCR	ILLUMINA
ERR4305213	PRJEB37886	AMPLICON	SAMEA6916297	ERX4253914	COG-UK/PHWC-27A6F	NextSeq 550	PAIRED	PCR	ILLUMINA
ERR4305214	PRJEB37886	AMPLICON	SAMEA6916674	ERX4253913	COG-UK/PHWC-27883	NextSeq 550	PAIRED	PCR	ILLUMINA
ERR4305215	PRJEB37886	AMPLICON	SAMEA6916307	ERX4253915	COG-UK/PHWC-23AEB	Illumina MiSeq	PAIRED	PCR	ILLUMINA
ERR4305216	PRJEB37886	AMPLICON	SAMEA6916276	ERX4253912	COG-UK/PHWC-24CD5	NA	PAIRED	PCR	ILLUMINA
ERR4305217	PRJEB37886	AMPLICON	SAMEA6916322	ERX4253916	COG-UK/PHWC-2AEF7	NextSeq 550	PAIRED	PCR	ILLUMINA
ERR4305219	PRJEB37886	AMPLICON	SAMEA6919789	ERX4253917	COG-UK/PHWC-24AAE	NA	PAIRED	PCR	ILLUMINA
ERR4305220	PRJEB37886	AMPLICON	SAMEA6916296	ERX4253919	COG-UK/PHWC-26BB8	NextSeq 550	PAIRED	PCR	ILLUMINA
ERR4305222	PRJEB37886	AMPLICON	SAMEA6916468	ERX4253921	COG-UK/PHWC-28679	NextSeq 550	PAIRED	PCR	ILLUMINA
ERR4305223	PRJEB37886	AMPLICON	SAMEA6916394	ERX4253922	COG-UK/PHWC-258EF	NextSeq 550	PAIRED	PCR	ILLUMINA
ERR4305224	PRJEB37886	AMPLICON	SAMEA6959251	ERX4253925	COG-UK/PHWC-28A8C	NextSeq 550	PAIRED	PCR	ILLUMINA
ERR4305225	PRJEB37886	AMPLICON	SAMEA6916350	ERX4253923	COG-UK/PHWC-29C49	NextSeq 550	PAIRED	PCR	ILLUMINA
ERR4305226	PRJEB37886	AMPLICON	SAMEA6916379	ERX4253926	COG-UK/PHWC-26E46	NextSeq 550	PAIRED	PCR	ILLUMINA
ERR4305227	PRJEB37886	AMPLICON	SAMEA6916133	ERX4253924	COG-UK/PHWC-23F64	Illumina MiSeq	PAIRED	PCR	ILLUMINA
ERR4305228	PRJEB37886	AMPLICON	SAMEA6916351	ERX4253927	COG-UK/PHWC-27CD2	NextSeq 550	PAIRED	PCR	ILLUMINA
ERR4305230	PRJEB37886	AMPLICON	SAMEA6916772	ERX4253929	COG-UK/PHWC-25014	NA	PAIRED	PCR	ILLUMINA
ERR4305231	PRJEB37886	AMPLICON	SAMEA6960821	ERX4253931	COG-UK/PHWC-33040	NextSeq 550	PAIRED	PCR	ILLUMINA
ERR4305232	PRJEB37886	AMPLICON	SAMEA6916421	ERX4253932	COG-UK/PHWC-267A5	NextSeq 550	PAIRED	PCR	ILLUMINA
ERR4305233	PRJEB37886	AMPLICON	SAMEA6916346	ERX4253930	COG-UK/PHWC-24B23	NA	PAIRED	PCR	ILLUMINA
ERR4305234	PRJEB37886	AMPLICON	SAMEA6916872	ERX4253933	COG-UK/PHWC-26CE2	NextSeq 550	PAIRED	PCR	ILLUMINA
ERR4305236	PRJEB37886	AMPLICON	SAMEA6916465	ERX4253935	COG-UK/PHWC-27908	NextSeq 550	PAIRED	PCR	ILLUMINA
ERR4305237	PRJEB37886	AMPLICON	SAMEA6916875	ERX4253937	COG-UK/PHWC-26B8B	NextSeq 550	PAIRED	PCR	ILLUMINA
ERR4305239	PRJEB37886	AMPLICON	SAMEA6961979	ERX4253938	COG-UK/PHWC-348FC	NextSeq 550	PAIRED	PCR	ILLUMINA
ERR4305240	PRJEB37886	AMPLICON	SAMEA6916364	ERX4253939	COG-UK/PHWC-2513F	NA	PAIRED	PCR	ILLUMINA
ERR4305241	PRJEB37886	AMPLICON	SAMEA6960280	ERX4253940	COG-UK/PHWC-317E3	NextSeq 550	PAIRED	PCR	ILLUMINA
ERR4305244	PRJEB37886	AMPLICON	SAMEA6958967	ERX4253942	COG-UK/PHWC-30A81	NextSeq 550	PAIRED	PCR	ILLUMINA
ERR4305245	PRJEB37886	AMPLICON	SAMEA6958694	ERX4253943	COG-UK/PHWC-2CB1C	NextSeq 550	PAIRED	PCR	ILLUMINA
ERR4305246	PRJEB37886	AMPLICON	SAMEA7009888	ERX4253947	COG-UK/PHWC-1632D7	NextSeq 550	PAIRED	PCR	ILLUMINA
ERR4305247	PRJEB37886	AMPLICON	SAMEA6916393	ERX4253945	COG-UK/PHWC-278A1	NextSeq 550	PAIRED	PCR	ILLUMINA
ERR4305248	PRJEB37886	AMPLICON	SAMEA6959913	ERX4253946	COG-UK/PHWC-30E85	NextSeq 550	PAIRED	PCR	ILLUMINA
ERR4305250	PRJEB37886	AMPLICON	SAMEA6916862	ERX4253949	COG-UK/PHWC-29FC8	NextSeq 550	PAIRED	PCR	ILLUMINA
ERR4305251	PRJEB37886	AMPLICON	SAMEA6916352	ERX4253951	COG-UK/PHWC-25937	NextSeq 550	PAIRED	PCR	ILLUMINA
ERR4305252	PRJEB37886	AMPLICON	SAMEA6916474	ERX4253950	COG-UK/PHWC-29C58	NextSeq 550	PAIRED	PCR	ILLUMINA
ERR4305255	PRJEB37886	AMPLICON	SAMEA6916429	ERX4253953	COG-UK/PHWC-2B263	NextSeq 550	PAIRED	PCR	ILLUMINA
ERR4305256	PRJEB37886	AMPLICON	SAMEA6916424	ERX4253955	COG-UK/PHWC-2573D	NextSeq 550	PAIRED	PCR	ILLUMINA
ERR4305258	PRJEB37886	AMPLICON	SAMEA6963768	ERX4253958	COG-UK/PHWC-3570D	NextSeq 550	PAIRED	PCR	ILLUMINA
ERR4305259	PRJEB37886	AMPLICON	SAMEA6920349	ERX4253956	COG-UK/PHWC-2613E	NextSeq 550	PAIRED	PCR	ILLUMINA
ERR4305260	PRJEB37886	AMPLICON	SAMEA6919329	ERX4253961	COG-UK/PHWC-2AEE8	NextSeq 550	PAIRED	PCR	ILLUMINA
ERR4305261	PRJEB37886	AMPLICON	SAMEA6916183	ERX4253960	COG-UK/PHWC-255E8	NA	PAIRED	PCR	ILLUMINA
ERR4305262	PRJEB37886	AMPLICON	SAMEA6918498	ERX4253959	COG-UK/PHWC-25481	NA	PAIRED	PCR	ILLUMINA
ERR4305263	PRJEB37886	AMPLICON	SAMEA6916428	ERX4253962	COG-UK/PHWC-23E76	Illumina MiSeq	PAIRED	PCR	ILLUMINA
ERR4305264	PRJEB37886	AMPLICON	SAMEA6916419	ERX4253963	COG-UK/PHWC-29DBF	NextSeq 550	PAIRED	PCR	ILLUMINA
ERR4305265	PRJEB37886	AMPLICON	SAMEA6916200	ERX4253964	COG-UK/PHWC-24419	Illumina MiSeq	PAIRED	PCR	ILLUMINA
ERR4305266	PRJEB37886	AMPLICON	SAMEA6916499	ERX4253966	COG-UK/PHWC-2AFA9	NextSeq 550	PAIRED	PCR	ILLUMINA
ERR4305267	PRJEB37886	AMPLICON	SAMEA6916766	ERX4253965	COG-UK/PHWC-244FB	Illumina MiSeq	PAIRED	PCR	ILLUMINA
ERR4305269	PRJEB37886	AMPLICON	SAMEA6916951	ERX4253969	COG-UK/PHWC-26E91	NextSeq 550	PAIRED	PCR	ILLUMINA
ERR4305270	PRJEB37886	AMPLICON	SAMEA6916504	ERX4253968	COG-UK/PHWC-260F5	NextSeq 550	PAIRED	PCR	ILLUMINA
ERR4305271	PRJEB37886	AMPLICON	SAMEA6916450	ERX4253967	COG-UK/PHWC-27892	NextSeq 550	PAIRED	PCR	ILLUMINA
ERR4305272	PRJEB37886	AMPLICON	SAMEA6916483	ERX4253972	COG-UK/PHWC-25A8F	NextSeq 550	PAIRED	PCR	ILLUMINA
ERR4305273	PRJEB37886	AMPLICON	SAMEA6959185	ERX4253971	COG-UK/PHWC-2EC35	NextSeq 550	PAIRED	PCR	ILLUMINA
ERR4305274	PRJEB37886	AMPLICON	SAMEA6916439	ERX4253974	COG-UK/PHWC-26AD9	NextSeq 550	PAIRED	PCR	ILLUMINA
ERR4305275	PRJEB37886	AMPLICON	SAMEA6919347	ERX4253975	COG-UK/PHWC-26D58	NextSeq 550	PAIRED	PCR	ILLUMINA
ERR4305276	PRJEB37886	AMPLICON	SAMEA6916537	ERX4253976	COG-UK/PHWC-26C6A	NextSeq 550	PAIRED	PCR	ILLUMINA
ERR4305277	PRJEB37886	AMPLICON	SAMEA6916456	ERX4253977	COG-UK/PHWC-2707C	NextSeq 550	PAIRED	PCR	ILLUMINA
ERR4305279	PRJEB37886	AMPLICON	SAMEA6916413	ERX4253978	COG-UK/PHWC-250E7	NA	PAIRED	PCR	ILLUMINA
ERR4305280	PRJEB37886	AMPLICON	SAMEA6917074	ERX4253979	COG-UK/PHWC-26DEF	NextSeq 550	PAIRED	PCR	ILLUMINA
ERR4305281	PRJEB37886	AMPLICON	SAMEA6965342	ERX4253981	COG-UK/PHWC-364AB	NextSeq 550	PAIRED	PCR	ILLUMINA
ERR4305282	PRJEB37886	AMPLICON	SAMEA6916427	ERX4253982	COG-UK/PHWC-268A2	NextSeq 550	PAIRED	PCR	ILLUMINA
ERR4305283	PRJEB37886	AMPLICON	SAMEA6918164	ERX4253985	COG-UK/PHWC-264EA	NextSeq 550	PAIRED	PCR	ILLUMINA
ERR4305284	PRJEB37886	AMPLICON	SAMEA6919916	ERX4253983	COG-UK/PHWC-27F7F	NextSeq 550	PAIRED	PCR	ILLUMINA
ERR4305285	PRJEB37886	AMPLICON	SAMEA6915994	ERX4253980	COG-UK/PHWC-254AF	NA	PAIRED	PCR	ILLUMINA
ERR4305286	PRJEB37886	AMPLICON	SAMEA6916451	ERX4253984	COG-UK/PHWC-26963	NextSeq 550	PAIRED	PCR	ILLUMINA
ERR4305287	PRJEB37886	AMPLICON	SAMEA6917013	ERX4253986	COG-UK/PHWC-2AFF4	NextSeq 550	PAIRED	PCR	ILLUMINA
ERR4305288	PRJEB37886	AMPLICON	SAMEA6917010	ERX4253988	COG-UK/PHWC-281C3	NextSeq 550	PAIRED	PCR	ILLUMINA
ERR4305290	PRJEB37886	AMPLICON	SAMEA6916507	ERX4253989	COG-UK/PHWC-26F70	NextSeq 550	PAIRED	PCR	ILLUMINA
ERR4305292	PRJEB37886	AMPLICON	SAMEA6963738	ERX4253991	COG-UK/PHWC-35E17	NextSeq 550	PAIRED	PCR	ILLUMINA
ERR4305294	PRJEB37886	AMPLICON	SAMEA6916554	ERX4253993	COG-UK/PHWC-27856	NextSeq 550	PAIRED	PCR	ILLUMINA
ERR4305295	PRJEB37886	AMPLICON	SAMEA6917022	ERX4253994	COG-UK/PHWC-2AE7F	NextSeq 550	PAIRED	PCR	ILLUMINA
ERR4305299	PRJEB37886	AMPLICON	SAMEA6915995	ERX4253998	COG-UK/PHWC-262FF	NextSeq 550	PAIRED	PCR	ILLUMINA
ERR4305300	PRJEB37886	AMPLICON	SAMEA6916323	ERX4253999	COG-UK/PHWC-2469B	Illumina MiSeq	PAIRED	PCR	ILLUMINA
ERR4305301	PRJEB37886	AMPLICON	SAMEA6916443	ERX4254000	COG-UK/PHWC-2B148	NextSeq 550	PAIRED	PCR	ILLUMINA
ERR4305302	PRJEB37886	AMPLICON	SAMEA6916603	ERX4254001	COG-UK/PHWC-2AECA	NextSeq 550	PAIRED	PCR	ILLUMINA
ERR4305303	PRJEB37886	AMPLICON	SAMEA6916602	ERX4254002	COG-UK/PHWC-2A0D3	NextSeq 550	PAIRED	PCR	ILLUMINA
ERR4305304	PRJEB37886	AMPLICON	SAMEA6959832	ERX4254005	COG-UK/PHWC-3078A	NextSeq 550	PAIRED	PCR	ILLUMINA
ERR4305305	PRJEB37886	AMPLICON	SAMEA6916630	ERX4254004	COG-UK/PHWC-26329	NextSeq 550	PAIRED	PCR	ILLUMINA
ERR4305307	PRJEB37886	AMPLICON	SAMEA6961119	ERX4254006	COG-UK/PHWC-3009E	NextSeq 550	PAIRED	PCR	ILLUMINA
ERR4305310	PRJEB37886	AMPLICON	SAMEA6958883	ERX4254009	COG-UK/PHWC-30E3A	NextSeq 550	PAIRED	PCR	ILLUMINA
ERR4305312	PRJEB37886	AMPLICON	SAMEA6916666	ERX4254011	COG-UK/PHWC-25A34	NextSeq 550	PAIRED	PCR	ILLUMINA
ERR4305315	PRJEB37886	AMPLICON	SAMEA6916669	ERX4254013	COG-UK/PHWC-27267	NextSeq 550	PAIRED	PCR	ILLUMINA
ERR4305316	PRJEB37886	AMPLICON	SAMEA6916127	ERX4254017	COG-UK/PHWC-29C67	NextSeq 550	PAIRED	PCR	ILLUMINA
ERR4305317	PRJEB37886	AMPLICON	SAMEA6916574	ERX4254015	COG-UK/PHWC-27382	NextSeq 550	PAIRED	PCR	ILLUMINA
ERR4305318	PRJEB37886	AMPLICON	SAMEA6916660	ERX4254018	COG-UK/PHWC-2B175	NextSeq 550	PAIRED	PCR	ILLUMINA
ERR4305319	PRJEB37886	AMPLICON	SAMEA6965094	ERX4254019	COG-UK/PHWC-2BFF3	NextSeq 550	PAIRED	PCR	ILLUMINA
ERR4305320	PRJEB37886	AMPLICON	SAMEA6916535	ERX4254016	COG-UK/PHWC-24464	Illumina MiSeq	PAIRED	PCR	ILLUMINA
ERR4305321	PRJEB37886	AMPLICON	SAMEA6959144	ERX4254021	COG-UK/PHWC-28E9F	NextSeq 550	PAIRED	PCR	ILLUMINA
ERR4305322	PRJEB37886	AMPLICON	SAMEA6916638	ERX4254022	COG-UK/PHWC-29FE6	NextSeq 550	PAIRED	PCR	ILLUMINA
ERR4305324	PRJEB37886	AMPLICON	SAMEA6957724	ERX4254024	COG-UK/PHWC-2AB5A	NextSeq 550	PAIRED	PCR	ILLUMINA
ERR4305326	PRJEB37886	AMPLICON	SAMEA6916532	ERX4254025	COG-UK/PHWC-255D9	NA	PAIRED	PCR	ILLUMINA
ERR4305328	PRJEB37886	AMPLICON	SAMEA6916642	ERX4254027	COG-UK/PHWC-29E70	NextSeq 550	PAIRED	PCR	ILLUMINA
ERR4305329	PRJEB37886	AMPLICON	SAMEA6920566	ERX4254029	COG-UK/PHWC-27197	NextSeq 550	PAIRED	PCR	ILLUMINA
ERR4305330	PRJEB37886	AMPLICON	SAMEA6916689	ERX4254028	COG-UK/PHWC-27A8D	NextSeq 550	PAIRED	PCR	ILLUMINA
ERR4305331	PRJEB37886	AMPLICON	SAMEA6916682	ERX4254030	COG-UK/PHWC-270A9	NextSeq 550	PAIRED	PCR	ILLUMINA
ERR4305332	PRJEB37886	AMPLICON	SAMEA6916693	ERX4254031	COG-UK/PHWC-2B306	NextSeq 550	PAIRED	PCR	ILLUMINA
ERR4305333	PRJEB37886	AMPLICON	SAMEA6916636	ERX4254032	COG-UK/PHWC-2B227	NextSeq 550	PAIRED	PCR	ILLUMINA
ERR4305339	PRJEB37886	AMPLICON	SAMEA6916708	ERX4254038	COG-UK/PHWC-25B22	NextSeq 550	PAIRED	PCR	ILLUMINA
ERR4305343	PRJEB37886	AMPLICON	SAMEA6916717	ERX4254041	COG-UK/PHWC-24B05	NA	PAIRED	PCR	ILLUMINA
ERR4305345	PRJEB37886	AMPLICON	SAMEA6916713	ERX4254044	COG-UK/PHWC-28433	NextSeq 550	PAIRED	PCR	ILLUMINA
ERR4305346	PRJEB37886	AMPLICON	SAMEA6916866	ERX4254045	COG-UK/PHWC-26A8E	NextSeq 550	PAIRED	PCR	ILLUMINA
ERR4305347	PRJEB37886	AMPLICON	SAMEA6916728	ERX4254046	COG-UK/PHWC-29DCE	NextSeq 550	PAIRED	PCR	ILLUMINA
ERR4305348	PRJEB37886	AMPLICON	SAMEA6916864	ERX4254047	COG-UK/PHWC-276C5	NextSeq 550	PAIRED	PCR	ILLUMINA
ERR4305349	PRJEB37886	AMPLICON	SAMEA6916881	ERX4254048	COG-UK/PHWC-2757D	NextSeq 550	PAIRED	PCR	ILLUMINA
ERR4305350	PRJEB37886	AMPLICON	SAMEA6916868	ERX4254050	COG-UK/PHWC-26D76	NextSeq 550	PAIRED	PCR	ILLUMINA
ERR4305351	PRJEB37886	AMPLICON	SAMEA6916869	ERX4254049	COG-UK/PHWC-27452	NextSeq 550	PAIRED	PCR	ILLUMINA
ERR4305352	PRJEB37886	AMPLICON	SAMEA6916887	ERX4254051	COG-UK/PHWC-28776	NextSeq 550	PAIRED	PCR	ILLUMINA
ERR4305356	PRJEB37886	AMPLICON	SAMEA6916126	ERX4254053	COG-UK/PHWC-24006	Illumina MiSeq	PAIRED	PCR	ILLUMINA
ERR4305358	PRJEB37886	AMPLICON	SAMEA6916732	ERX4254057	COG-UK/PHWC-25023	NA	PAIRED	PCR	ILLUMINA
ERR4305359	PRJEB37886	AMPLICON	SAMEA6916855	ERX4254058	COG-UK/PHWC-271E2	NextSeq 550	PAIRED	PCR	ILLUMINA
ERR4305360	PRJEB37886	AMPLICON	SAMEA6916895	ERX4254059	COG-UK/PHWC-24279	Illumina MiSeq	PAIRED	PCR	ILLUMINA
ERR4305361	PRJEB37886	AMPLICON	SAMEA6916878	ERX4254060	COG-UK/PHWC-23FEC	Illumina MiSeq	PAIRED	PCR	ILLUMINA
ERR4305362	PRJEB37886	AMPLICON	SAMEA7010266	ERX4254064	COG-UK/PHWC-16426D	NextSeq 550	PAIRED	PCR	ILLUMINA
ERR4305363	PRJEB37886	AMPLICON	SAMEA6916890	ERX4254063	COG-UK/PHWC-2B00F	NextSeq 550	PAIRED	PCR	ILLUMINA
ERR4305364	PRJEB37886	AMPLICON	SAMEA6916858	ERX4254061	COG-UK/PHWC-24C8A	NA	PAIRED	PCR	ILLUMINA
ERR4305365	PRJEB37886	AMPLICON	SAMEA6916880	ERX4254062	COG-UK/PHWC-24D2D	NA	PAIRED	PCR	ILLUMINA
ERR4305366	PRJEB37886	AMPLICON	SAMEA6918299	ERX4254065	COG-UK/PHWC-23DF1	Illumina MiSeq	PAIRED	PCR	ILLUMINA
ERR4305367	PRJEB37886	AMPLICON	SAMEA6916877	ERX4254066	COG-UK/PHWC-29B88	NextSeq 550	PAIRED	PCR	ILLUMINA
ERR4305368	PRJEB37886	AMPLICON	SAMEA6917393	ERX4254067	COG-UK/PHWC-27407	NextSeq 550	PAIRED	PCR	ILLUMINA
ERR4305369	PRJEB37886	AMPLICON	SAMEA6916665	ERX4254068	COG-UK/PHWC-26013	NextSeq 550	PAIRED	PCR	ILLUMINA
ERR4305370	PRJEB37886	AMPLICON	SAMEA6916894	ERX4254069	COG-UK/PHWC-269AF	NextSeq 550	PAIRED	PCR	ILLUMINA
ERR4305372	PRJEB37886	AMPLICON	SAMEA6916808	ERX4254071	COG-UK/PHWC-26CF1	NextSeq 550	PAIRED	PCR	ILLUMINA
ERR4305373	PRJEB37886	AMPLICON	SAMEA6916925	ERX4254073	COG-UK/PHWC-2AF6D	NextSeq 550	PAIRED	PCR	ILLUMINA
ERR4305374	PRJEB37886	AMPLICON	SAMEA6958304	ERX4254072	COG-UK/PHWC-2BCB0	NextSeq 550	PAIRED	PCR	ILLUMINA
ERR4305380	PRJEB37886	AMPLICON	SAMEA6916950	ERX4254078	COG-UK/PHWC-2AF8B	NextSeq 550	PAIRED	PCR	ILLUMINA
ERR4305381	PRJEB37886	AMPLICON	SAMEA6917000	ERX4254080	COG-UK/PHWC-26839	NextSeq 550	PAIRED	PCR	ILLUMINA
ERR4305383	PRJEB37886	AMPLICON	SAMEA6916979	ERX4254082	COG-UK/PHWC-25F44	NextSeq 550	PAIRED	PCR	ILLUMINA
ERR4305386	PRJEB37886	AMPLICON	SAMEA6918837	ERX4254083	COG-UK/PHWC-2709A	NextSeq 550	PAIRED	PCR	ILLUMINA
ERR4305387	PRJEB37886	AMPLICON	SAMEA6959590	ERX4254086	COG-UK/PHWC-31F09	NextSeq 550	PAIRED	PCR	ILLUMINA
ERR4305388	PRJEB37886	AMPLICON	SAMEA6919583	ERX4254087	COG-UK/PHWC-23FDD	Illumina MiSeq	PAIRED	PCR	ILLUMINA
ERR4305390	PRJEB37886	AMPLICON	SAMEA6959431	ERX4254089	COG-UK/PHWC-2CA5B	NextSeq 550	PAIRED	PCR	ILLUMINA
ERR4305391	PRJEB37886	AMPLICON	SAMEA6917509	ERX4254090	COG-UK/PHWC-2581C	NextSeq 550	PAIRED	PCR	ILLUMINA
ERR4305393	PRJEB37886	AMPLICON	SAMEA6917487	ERX4254092	COG-UK/PHWC-2720D	NextSeq 550	PAIRED	PCR	ILLUMINA
ERR4305394	PRJEB37886	AMPLICON	SAMEA7008908	ERX4254093	COG-UK/PHWC-1646BC	NextSeq 550	PAIRED	PCR	ILLUMINA
ERR4305395	PRJEB37886	AMPLICON	SAMEA6965290	ERX4254095	COG-UK/PHWC-2C208	NextSeq 550	PAIRED	PCR	ILLUMINA
ERR4305396	PRJEB37886	AMPLICON	SAMEA6917065	ERX4254096	COG-UK/PHWC-29BE2	NextSeq 550	PAIRED	PCR	ILLUMINA
ERR4305398	PRJEB37886	AMPLICON	SAMEA6917085	ERX4254097	COG-UK/PHWC-2856D	NextSeq 550	PAIRED	PCR	ILLUMINA
ERR4305399	PRJEB37886	AMPLICON	SAMEA6917060	ERX4254098	COG-UK/PHWC-2612F	NextSeq 550	PAIRED	PCR	ILLUMINA
ERR4305400	PRJEB37886	AMPLICON	SAMEA6917076	ERX4254099	COG-UK/PHWC-2B2BE	NextSeq 550	PAIRED	PCR	ILLUMINA
ERR4332906	PRJEB37886	AMPLICON	SAMEA7055513	ERX4279651	COG-UK/NIRE-FEBC8	Illumina NovaSeq 6000	PAIRED	PCR	ILLUMINA
ERR4332910	PRJEB37886	AMPLICON	SAMEA7055517	ERX4279655	COG-UK/NIRE-FFF16	Illumina NovaSeq 6000	PAIRED	PCR	ILLUMINA
ERR4332924	PRJEB37886	AMPLICON	SAMEA7055531	ERX4279669	COG-UK/NIRE-FE287	Illumina NovaSeq 6000	PAIRED	PCR	ILLUMINA
ERR4332930	PRJEB37886	AMPLICON	SAMEA7055537	ERX4279675	COG-UK/NIRE-10450C	Illumina NovaSeq 6000	PAIRED	PCR	ILLUMINA
ERR4332996	PRJEB37886	AMPLICON	SAMEA7055603	ERX4279741	COG-UK/NIRE-103F69	Illumina NovaSeq 6000	PAIRED	PCR	ILLUMINA
ERR4333015	PRJEB37886	AMPLICON	SAMEA7055622	ERX4279760	COG-UK/NIRE-103EC6	Illumina NovaSeq 6000	PAIRED	PCR	ILLUMINA
ERR4333023	PRJEB37886	AMPLICON	SAMEA7055630	ERX4279768	COG-UK/NIRE-103EB7	Illumina NovaSeq 6000	PAIRED	PCR	ILLUMINA
ERR4333025	PRJEB37886	AMPLICON	SAMEA7055632	ERX4279770	COG-UK/TBSD-2488FEB	Illumina NovaSeq 6000	PAIRED	PCR	ILLUMINA
ERR4333028	PRJEB37886	AMPLICON	SAMEA7055635	ERX4279773	COG-UK/TBSD-2488DC3	Illumina NovaSeq 6000	PAIRED	PCR	ILLUMINA
ERR4333030	PRJEB37886	AMPLICON	SAMEA7055637	ERX4279775	COG-UK/TBSD-2488E2A	Illumina NovaSeq 6000	PAIRED	PCR	ILLUMINA
ERR4333034	PRJEB37886	AMPLICON	SAMEA7055641	ERX4279779	COG-UK/TBSD-2488E84	Illumina NovaSeq 6000	PAIRED	PCR	ILLUMINA
ERR4333037	PRJEB37886	AMPLICON	SAMEA7055644	ERX4279782	COG-UK/TBSD-2488E48	Illumina NovaSeq 6000	PAIRED	PCR	ILLUMINA
ERR4363428	PRJEB37886	AMPLICON	SAMEA7078554	ERX4307568	COG-UK/CVR1950	Illumina MiSeq	PAIRED	PCR	ILLUMINA
ERR4363429	PRJEB37886	AMPLICON	SAMEA7078557	ERX4307569	COG-UK/CVR2575	Illumina MiSeq	PAIRED	PCR	ILLUMINA
ERR4363431	PRJEB37886	AMPLICON	SAMEA7078555	ERX4307571	COG-UK/CVR2680	Illumina MiSeq	PAIRED	PCR	ILLUMINA
ERR4363432	PRJEB37886	AMPLICON	SAMEA7078556	ERX4307572	COG-UK/CVR2354	Illumina MiSeq	PAIRED	PCR	ILLUMINA
ERR4363433	PRJEB37886	AMPLICON	SAMEA7078559	ERX4307573	COG-UK/CVR3832	Illumina MiSeq	PAIRED	PCR	ILLUMINA
ERR4363434	PRJEB37886	AMPLICON	SAMEA7078560	ERX4307574	COG-UK/CVR3816	Illumina MiSeq	PAIRED	PCR	ILLUMINA
ERR4363436	PRJEB37886	AMPLICON	SAMEA7078562	ERX4307576	COG-UK/CVR2756	Illumina MiSeq	PAIRED	PCR	ILLUMINA
ERR4363437	PRJEB37886	AMPLICON	SAMEA7078563	ERX4307577	COG-UK/CVR2952	Illumina MiSeq	PAIRED	PCR	ILLUMINA
ERR4363442	PRJEB37886	AMPLICON	SAMEA7078568	ERX4307582	COG-UK/CVR3810	Illumina MiSeq	PAIRED	PCR	ILLUMINA
ERR4363444	PRJEB37886	AMPLICON	SAMEA7078570	ERX4307584	COG-UK/CVR1509	Illumina MiSeq	PAIRED	PCR	ILLUMINA
ERR4363445	PRJEB37886	AMPLICON	SAMEA7078571	ERX4307585	COG-UK/CVR2561	Illumina MiSeq	PAIRED	PCR	ILLUMINA
ERR4363453	PRJEB37886	AMPLICON	SAMEA7078580	ERX4307593	COG-UK/CVR2140	Illumina MiSeq	PAIRED	PCR	ILLUMINA
ERR4363454	PRJEB37886	AMPLICON	SAMEA7078579	ERX4307594	COG-UK/CVR2453	Illumina MiSeq	PAIRED	PCR	ILLUMINA
ERR4363460	PRJEB37886	AMPLICON	SAMEA7078586	ERX4307600	COG-UK/CVR3819	Illumina MiSeq	PAIRED	PCR	ILLUMINA
ERR4363465	PRJEB37886	AMPLICON	SAMEA7078591	ERX4307605	COG-UK/CVR1911	Illumina MiSeq	PAIRED	PCR	ILLUMINA
ERR4363467	PRJEB37886	AMPLICON	SAMEA7078593	ERX4307608	COG-UK/CVR3657	Illumina MiSeq	PAIRED	PCR	ILLUMINA
ERR4363468	PRJEB37886	AMPLICON	SAMEA7078595	ERX4307609	COG-UK/CVR1517	Illumina MiSeq	PAIRED	PCR	ILLUMINA
ERR4363470	PRJEB37886	AMPLICON	SAMEA7078596	ERX4307611	COG-UK/CVR3656	Illumina MiSeq	PAIRED	PCR	ILLUMINA
ERR4363471	PRJEB37886	AMPLICON	SAMEA7078598	ERX4307612	COG-UK/CVR2488	Illumina MiSeq	PAIRED	PCR	ILLUMINA
ERR4363472	PRJEB37886	AMPLICON	SAMEA7078599	ERX4307613	COG-UK/CVR2420	Illumina MiSeq	PAIRED	PCR	ILLUMINA
ERR4363477	PRJEB37886	AMPLICON	SAMEA7078604	ERX4307618	COG-UK/CVR3680	Illumina MiSeq	PAIRED	PCR	ILLUMINA
ERR4363482	PRJEB37886	AMPLICON	SAMEA7078413	ERX4307622	COG-UK/CVR2592	Illumina MiSeq	PAIRED	PCR	ILLUMINA
ERR4363483	PRJEB37886	AMPLICON	SAMEA7078608	ERX4307623	COG-UK/CVR2628	Illumina MiSeq	PAIRED	PCR	ILLUMINA
ERR4363484	PRJEB37886	AMPLICON	SAMEA7078609	ERX4307624	COG-UK/CVR2637	Illumina MiSeq	PAIRED	PCR	ILLUMINA
ERR4363485	PRJEB37886	AMPLICON	SAMEA7078610	ERX4307625	COG-UK/CVR2949	Illumina MiSeq	PAIRED	PCR	ILLUMINA
ERR4363490	PRJEB37886	AMPLICON	SAMEA7078615	ERX4307630	COG-UK/CVR2448	Illumina MiSeq	PAIRED	PCR	ILLUMINA
ERR4363496	PRJEB37886	AMPLICON	SAMEA7078621	ERX4307636	COG-UK/CVR3781	Illumina MiSeq	PAIRED	PCR	ILLUMINA
ERR4363497	PRJEB37886	AMPLICON	SAMEA7078622	ERX4307637	COG-UK/CVR2463	Illumina MiSeq	PAIRED	PCR	ILLUMINA
ERR4363498	PRJEB37886	AMPLICON	SAMEA7078623	ERX4307638	COG-UK/CVR1981	Illumina MiSeq	PAIRED	PCR	ILLUMINA
ERR4363499	PRJEB37886	AMPLICON	SAMEA7078624	ERX4307639	COG-UK/CVR2946	Illumina MiSeq	PAIRED	PCR	ILLUMINA
ERR4363505	PRJEB37886	AMPLICON	SAMEA7078631	ERX4307646	COG-UK/PHWC-1652E4	NextSeq 550	PAIRED	PCR	ILLUMINA
ERR4363508	PRJEB37886	AMPLICON	SAMEA7078633	ERX4307648	COG-UK/CVR2405	Illumina MiSeq	PAIRED	PCR	ILLUMINA
ERR4363512	PRJEB37886	AMPLICON	SAMEA7078637	ERX4307652	COG-UK/PHWC-164FEE	NextSeq 550	PAIRED	PCR	ILLUMINA
ERR4363524	PRJEB37886	AMPLICON	SAMEA7078649	ERX4307664	COG-UK/PHWC-1647D7	NextSeq 550	PAIRED	PCR	ILLUMINA
ERR4363525	PRJEB37886	AMPLICON	SAMEA7078650	ERX4307665	COG-UK/CVR2638	Illumina MiSeq	PAIRED	PCR	ILLUMINA
ERR4363526	PRJEB37886	AMPLICON	SAMEA7078652	ERX4307666	COG-UK/CVR2288	Illumina MiSeq	PAIRED	PCR	ILLUMINA
ERR4363527	PRJEB37886	AMPLICON	SAMEA7078653	ERX4307667	COG-UK/CVR3455	Illumina MiSeq	PAIRED	PCR	ILLUMINA
ERR4363535	PRJEB37886	AMPLICON	SAMEA7078660	ERX4307675	COG-UK/CVR3805	Illumina MiSeq	PAIRED	PCR	ILLUMINA
ERR4363537	PRJEB37886	AMPLICON	SAMEA7078662	ERX4307677	COG-UK/PHWC-165396	NextSeq 550	PAIRED	PCR	ILLUMINA
ERR4363539	PRJEB37886	AMPLICON	SAMEA7078665	ERX4307680	COG-UK/PHWC-16483E	NextSeq 550	PAIRED	PCR	ILLUMINA
ERR4363540	PRJEB37886	AMPLICON	SAMEA7078666	ERX4307681	COG-UK/PHWC-15FE52	NextSeq 550	PAIRED	PCR	ILLUMINA
ERR4363542	PRJEB37886	AMPLICON	SAMEA7078668	ERX4307683	COG-UK/PHWC-15FEE9	NextSeq 550	PAIRED	PCR	ILLUMINA
ERR4363549	PRJEB37886	AMPLICON	SAMEA7078674	ERX4307689	COG-UK/PHWC-16494A	NextSeq 550	PAIRED	PCR	ILLUMINA
ERR4363551	PRJEB37886	AMPLICON	SAMEA7078676	ERX4307691	COG-UK/PHWC-15FE43	NextSeq 550	PAIRED	PCR	ILLUMINA
ERR4363553	PRJEB37886	AMPLICON	SAMEA7078678	ERX4307693	COG-UK/PHWC-165457	NextSeq 550	PAIRED	PCR	ILLUMINA
ERR4363555	PRJEB37886	AMPLICON	SAMEA7078679	ERX4307695	COG-UK/PHWC-165211	NextSeq 550	PAIRED	PCR	ILLUMINA
ERR4363556	PRJEB37886	AMPLICON	SAMEA7078681	ERX4307696	COG-UK/CVR2675	Illumina MiSeq	PAIRED	PCR	ILLUMINA
ERR4363565	PRJEB37886	AMPLICON	SAMEA7078690	ERX4307705	COG-UK/CVR2926	Illumina MiSeq	PAIRED	PCR	ILLUMINA
ERR4363569	PRJEB37886	AMPLICON	SAMEA7078694	ERX4307709	COG-UK/CVR1905	Illumina MiSeq	PAIRED	PCR	ILLUMINA
ERR4363580	PRJEB37886	AMPLICON	SAMEA7078705	ERX4307720	COG-UK/CVR2566	Illumina MiSeq	PAIRED	PCR	ILLUMINA
ERR4363589	PRJEB37886	AMPLICON	SAMEA7078714	ERX4307729	COG-UK/PHWC-164A38	NextSeq 550	PAIRED	PCR	ILLUMINA
ERR4363590	PRJEB37886	AMPLICON	SAMEA7078716	ERX4307731	COG-UK/CVR3754	Illumina MiSeq	PAIRED	PCR	ILLUMINA
ERR4363591	PRJEB37886	AMPLICON	SAMEA7078715	ERX4307730	COG-UK/PHWC-16528A	NextSeq 550	PAIRED	PCR	ILLUMINA
ERR4363592	PRJEB37886	AMPLICON	SAMEA7078717	ERX4307732	COG-UK/CVR2356	Illumina MiSeq	PAIRED	PCR	ILLUMINA
ERR4363599	PRJEB37886	AMPLICON	SAMEA7078723	ERX4307738	COG-UK/NORW-ED1AC	NextSeq 500	PAIRED	PCR	ILLUMINA
ERR4363602	PRJEB37886	AMPLICON	SAMEA7078727	ERX4307742	COG-UK/CVR3454	Illumina MiSeq	PAIRED	PCR	ILLUMINA
ERR4363604	PRJEB37886	AMPLICON	SAMEA7078729	ERX4307744	COG-UK/CVR2089	Illumina MiSeq	PAIRED	PCR	ILLUMINA
ERR4363605	PRJEB37886	AMPLICON	SAMEA7078730	ERX4307745	COG-UK/CVR2616	Illumina MiSeq	PAIRED	PCR	ILLUMINA
ERR4363612	PRJEB37886	AMPLICON	SAMEA7078737	ERX4307752	COG-UK/CVR2653	Illumina MiSeq	PAIRED	PCR	ILLUMINA
ERR4363614	PRJEB37886	AMPLICON	SAMEA7078739	ERX4307754	COG-UK/PHWC-1653D2	NextSeq 550	PAIRED	PCR	ILLUMINA
ERR4363617	PRJEB37886	AMPLICON	SAMEA7078742	ERX4307757	COG-UK/CVR2660	Illumina MiSeq	PAIRED	PCR	ILLUMINA
ERR4363621	PRJEB37886	AMPLICON	SAMEA7078746	ERX4307761	COG-UK/CVR2383	Illumina MiSeq	PAIRED	PCR	ILLUMINA
ERR4363622	PRJEB37886	AMPLICON	SAMEA7078747	ERX4307762	COG-UK/CVR3806	Illumina MiSeq	PAIRED	PCR	ILLUMINA
ERR4363632	PRJEB37886	AMPLICON	SAMEA7078757	ERX4307772	COG-UK/CVR2069	Illumina MiSeq	PAIRED	PCR	ILLUMINA
ERR4363638	PRJEB37886	AMPLICON	SAMEA7078764	ERX4307779	COG-UK/CVR2441	Illumina MiSeq	PAIRED	PCR	ILLUMINA
ERR4363645	PRJEB37886	AMPLICON	SAMEA7078772	ERX4307786	COG-UK/CVR2632	Illumina MiSeq	PAIRED	PCR	ILLUMINA
ERR4363647	PRJEB37886	AMPLICON	SAMEA7078775	ERX4307789	COG-UK/CVR2326	Illumina MiSeq	PAIRED	PCR	ILLUMINA
ERR4363648	PRJEB37886	AMPLICON	SAMEA7078776	ERX4307790	COG-UK/CVR2271	Illumina MiSeq	PAIRED	PCR	ILLUMINA
ERR4363651	PRJEB37886	AMPLICON	SAMEA7078778	ERX4307792	COG-UK/CVR2390	Illumina MiSeq	PAIRED	PCR	ILLUMINA
ERR4363655	PRJEB37886	AMPLICON	SAMEA7078781	ERX4307796	COG-UK/CVR2086	Illumina MiSeq	PAIRED	PCR	ILLUMINA
ERR4363668	PRJEB37886	AMPLICON	SAMEA7078793	ERX4307808	COG-UK/NORW-EA52B	NextSeq 500	PAIRED	PCR	ILLUMINA
ERR4363673	PRJEB37886	AMPLICON	SAMEA7078799	ERX4307814	COG-UK/CVR3797	Illumina MiSeq	PAIRED	PCR	ILLUMINA
ERR4363682	PRJEB37886	AMPLICON	SAMEA7078808	ERX4307823	COG-UK/CVR2514	Illumina MiSeq	PAIRED	PCR	ILLUMINA
ERR4363686	PRJEB37886	AMPLICON	SAMEA7078813	ERX4307828	COG-UK/CVR2564	Illumina MiSeq	PAIRED	PCR	ILLUMINA
ERR4363688	PRJEB37886	AMPLICON	SAMEA7078817	ERX4307831	COG-UK/CVR2593	Illumina MiSeq	PAIRED	PCR	ILLUMINA
ERR4363690	PRJEB37886	AMPLICON	SAMEA7078818	ERX4307832	COG-UK/CVR3803	Illumina MiSeq	PAIRED	PCR	ILLUMINA
ERR4363694	PRJEB37886	AMPLICON	SAMEA7078823	ERX4307837	COG-UK/CVR3625	Illumina MiSeq	PAIRED	PCR	ILLUMINA
ERR4363696	PRJEB37886	AMPLICON	SAMEA7078814	ERX4307838	COG-UK/PHWC-164FB1	NextSeq 550	PAIRED	PCR	ILLUMINA
ERR4363697	PRJEB37886	AMPLICON	SAMEA7078824	ERX4307839	COG-UK/CVR3808	Illumina MiSeq	PAIRED	PCR	ILLUMINA
ERR4363703	PRJEB37886	AMPLICON	SAMEA7078830	ERX4307845	COG-UK/CVR3837	Illumina MiSeq	PAIRED	PCR	ILLUMINA
ERR4363704	PRJEB37886	AMPLICON	SAMEA7078831	ERX4307846	COG-UK/PHWC-15FF22	NextSeq 550	PAIRED	PCR	ILLUMINA
ERR4363707	PRJEB37886	AMPLICON	SAMEA7078834	ERX4307849	COG-UK/CVR2700	Illumina MiSeq	PAIRED	PCR	ILLUMINA
ERR4363714	PRJEB37886	AMPLICON	SAMEA7078841	ERX4307856	COG-UK/CVR2370	Illumina MiSeq	PAIRED	PCR	ILLUMINA
ERR4363715	PRJEB37886	AMPLICON	SAMEA7078842	ERX4307857	COG-UK/CVR2348	Illumina MiSeq	PAIRED	PCR	ILLUMINA
ERR4363719	PRJEB37886	AMPLICON	SAMEA7078847	ERX4307861	COG-UK/CVR1938	Illumina MiSeq	PAIRED	PCR	ILLUMINA
ERR4363727	PRJEB37886	AMPLICON	SAMEA7078854	ERX4307869	COG-UK/CVR2657	Illumina MiSeq	PAIRED	PCR	ILLUMINA
ERR4363728	PRJEB37886	AMPLICON	SAMEA7078855	ERX4307870	COG-UK/CVR2238	Illumina MiSeq	PAIRED	PCR	ILLUMINA
ERR4363729	PRJEB37886	AMPLICON	SAMEA7078856	ERX4307871	COG-UK/PHWC-164C6F	NextSeq 550	PAIRED	PCR	ILLUMINA
ERR4363733	PRJEB37886	AMPLICON	SAMEA7078860	ERX4307875	COG-UK/CVR2036	Illumina MiSeq	PAIRED	PCR	ILLUMINA
ERR4363735	PRJEB37886	AMPLICON	SAMEA7078862	ERX4307877	COG-UK/CVR3815	Illumina MiSeq	PAIRED	PCR	ILLUMINA
ERR4363736	PRJEB37886	AMPLICON	SAMEA7078863	ERX4307878	COG-UK/CVR2067	Illumina MiSeq	PAIRED	PCR	ILLUMINA
ERR4363740	PRJEB37886	AMPLICON	SAMEA7078867	ERX4307883	COG-UK/CVR1968	Illumina MiSeq	PAIRED	PCR	ILLUMINA
ERR4363743	PRJEB37886	AMPLICON	SAMEA7078870	ERX4307885	COG-UK/CVR2011	Illumina MiSeq	PAIRED	PCR	ILLUMINA
ERR4363749	PRJEB37886	AMPLICON	SAMEA7078876	ERX4307891	COG-UK/PHWC-16615F	NextSeq 550	PAIRED	PCR	ILLUMINA
ERR4363753	PRJEB37886	AMPLICON	SAMEA7078880	ERX4307895	COG-UK/PHWC-1647AA	NextSeq 550	PAIRED	PCR	ILLUMINA
ERR4363754	PRJEB37886	AMPLICON	SAMEA7078881	ERX4307896	COG-UK/CVR3821	Illumina MiSeq	PAIRED	PCR	ILLUMINA
ERR4363755	PRJEB37886	AMPLICON	SAMEA7078883	ERX4307898	COG-UK/CVR2395	Illumina MiSeq	PAIRED	PCR	ILLUMINA
ERR4363756	PRJEB37886	AMPLICON	SAMEA7078884	ERX4307899	COG-UK/PHWC-164B80	NextSeq 550	PAIRED	PCR	ILLUMINA
ERR4363761	PRJEB37886	AMPLICON	SAMEA7078888	ERX4307903	COG-UK/CVR2662	Illumina MiSeq	PAIRED	PCR	ILLUMINA
ERR4363762	PRJEB37886	AMPLICON	SAMEA7078889	ERX4307904	COG-UK/CVR3450	Illumina MiSeq	PAIRED	PCR	ILLUMINA
ERR4363770	PRJEB37886	AMPLICON	SAMEA7009746	ERX4307912	COG-UK/CVR2784	Illumina MiSeq	PAIRED	PCR	ILLUMINA
ERR4363772	PRJEB37886	AMPLICON	SAMEA7078898	ERX4307914	COG-UK/CVR2571	Illumina MiSeq	PAIRED	PCR	ILLUMINA
ERR4363773	PRJEB37886	AMPLICON	SAMEA7078899	ERX4307915	COG-UK/CVR2380	Illumina MiSeq	PAIRED	PCR	ILLUMINA
ERR4363780	PRJEB37886	AMPLICON	SAMEA7078906	ERX4307922	COG-UK/PHWC-164EE1	NextSeq 550	PAIRED	PCR	ILLUMINA
ERR4363789	PRJEB37886	AMPLICON	SAMEA7078915	ERX4307931	COG-UK/CVR1901	Illumina MiSeq	PAIRED	PCR	ILLUMINA
ERR4363794	PRJEB37886	AMPLICON	SAMEA7078921	ERX4307936	COG-UK/CVR2297	Illumina MiSeq	PAIRED	PCR	ILLUMINA
ERR4363797	PRJEB37886	AMPLICON	SAMEA7078924	ERX4307939	COG-UK/CVR3826	Illumina MiSeq	PAIRED	PCR	ILLUMINA
ERR4363798	PRJEB37886	AMPLICON	SAMEA7078925	ERX4307940	COG-UK/CVR3822	Illumina MiSeq	PAIRED	PCR	ILLUMINA
ERR4363802	PRJEB37886	AMPLICON	SAMEA7078929	ERX4307943	COG-UK/CVR2358	Illumina MiSeq	PAIRED	PCR	ILLUMINA
ERR4363804	PRJEB37886	AMPLICON	SAMEA7078931	ERX4307946	COG-UK/PHWC-16526C	NextSeq 550	PAIRED	PCR	ILLUMINA
ERR4363805	PRJEB37886	AMPLICON	SAMEA7078932	ERX4307947	COG-UK/PHWC-164EC3	NextSeq 550	PAIRED	PCR	ILLUMINA
ERR4363806	PRJEB37886	AMPLICON	SAMEA7078933	ERX4307948	COG-UK/PHWC-164F75	NextSeq 550	PAIRED	PCR	ILLUMINA
ERR4363815	PRJEB37886	AMPLICON	SAMEA7078943	ERX4307958	COG-UK/CVR2964	Illumina MiSeq	PAIRED	PCR	ILLUMINA
ERR4363817	PRJEB37886	AMPLICON	SAMEA7078944	ERX4307959	COG-UK/NORW-EE518	NextSeq 500	PAIRED	PCR	ILLUMINA
ERR4363819	PRJEB37886	AMPLICON	SAMEA7078946	ERX4307962	COG-UK/CVR2955	Illumina MiSeq	PAIRED	PCR	ILLUMINA
ERR4363833	PRJEB37886	AMPLICON	SAMEA7078960	ERX4307975	COG-UK/PHWC-16486B	NextSeq 550	PAIRED	PCR	ILLUMINA
ERR4363834	PRJEB37886	AMPLICON	SAMEA7078961	ERX4307976	COG-UK/CVR2590	Illumina MiSeq	PAIRED	PCR	ILLUMINA
ERR4363835	PRJEB37886	AMPLICON	SAMEA7078962	ERX4307977	COG-UK/PHWC-164C23	NextSeq 550	PAIRED	PCR	ILLUMINA
ERR4363837	PRJEB37886	AMPLICON	SAMEA7078964	ERX4307979	COG-UK/PHWC-164FC0	NextSeq 550	PAIRED	PCR	ILLUMINA
ERR4363842	PRJEB37886	AMPLICON	SAMEA7078969	ERX4307984	COG-UK/PHWC-1607CC	NextSeq 550	PAIRED	PCR	ILLUMINA
ERR4363844	PRJEB37886	AMPLICON	SAMEA7078971	ERX4307986	COG-UK/CVR2279	Illumina MiSeq	PAIRED	PCR	ILLUMINA
ERR4363845	PRJEB37886	AMPLICON	SAMEA7078972	ERX4307987	COG-UK/CVR3817	Illumina MiSeq	PAIRED	PCR	ILLUMINA
ERR4363846	PRJEB37886	AMPLICON	SAMEA7078973	ERX4307988	COG-UK/CVR2305	Illumina MiSeq	PAIRED	PCR	ILLUMINA
ERR4363850	PRJEB37886	AMPLICON	SAMEA7078975	ERX4307991	COG-UK/PHWC-164740	NextSeq 550	PAIRED	PCR	ILLUMINA
ERR4363855	PRJEB37886	AMPLICON	SAMEA7078982	ERX4307997	COG-UK/CVR2026	Illumina MiSeq	PAIRED	PCR	ILLUMINA
ERR4363861	PRJEB37886	AMPLICON	SAMEA7078988	ERX4308003	COG-UK/CVR2624	Illumina MiSeq	PAIRED	PCR	ILLUMINA
ERR4363863	PRJEB37886	AMPLICON	SAMEA7078990	ERX4308005	COG-UK/PHWC-164ED2	NextSeq 550	PAIRED	PCR	ILLUMINA
ERR4363870	PRJEB37886	AMPLICON	SAMEA7078998	ERX4308013	COG-UK/CVR2382	Illumina MiSeq	PAIRED	PCR	ILLUMINA
ERR4363871	PRJEB37886	AMPLICON	SAMEA7078997	ERX4308012	COG-UK/CVR2117	Illumina MiSeq	PAIRED	PCR	ILLUMINA
ERR4363874	PRJEB37886	AMPLICON	SAMEA7079002	ERX4308017	COG-UK/PHWC-15FDBF	NextSeq 550	PAIRED	PCR	ILLUMINA
ERR4363881	PRJEB37886	AMPLICON	SAMEA7079008	ERX4308023	COG-UK/CVR3467	Illumina MiSeq	PAIRED	PCR	ILLUMINA
ERR4363885	PRJEB37886	AMPLICON	SAMEA7079014	ERX4308027	COG-UK/PHWC-164C7E	NextSeq 550	PAIRED	PCR	ILLUMINA
ERR4363886	PRJEB37886	AMPLICON	SAMEA7079015	ERX4308030	COG-UK/CVR3807	Illumina MiSeq	PAIRED	PCR	ILLUMINA
ERR4363887	PRJEB37886	AMPLICON	SAMEA7079016	ERX4308031	COG-UK/CVR2648	Illumina MiSeq	PAIRED	PCR	ILLUMINA
ERR4363888	PRJEB37886	AMPLICON	SAMEA7079017	ERX4308032	COG-UK/PHWC-1650BD	NextSeq 550	PAIRED	PCR	ILLUMINA
ERR4363891	PRJEB37886	AMPLICON	SAMEA7079012	ERX4308029	COG-UK/PHWC-1652B7	NextSeq 550	PAIRED	PCR	ILLUMINA
ERR4363897	PRJEB37886	AMPLICON	SAMEA7079024	ERX4308039	COG-UK/PHWC-165105	NextSeq 550	PAIRED	PCR	ILLUMINA
ERR4363908	PRJEB37886	AMPLICON	SAMEA7079036	ERX4308051	COG-UK/CVR2385	Illumina MiSeq	PAIRED	PCR	ILLUMINA
ERR4363909	PRJEB37886	AMPLICON	SAMEA7079034	ERX4308049	COG-UK/CVR2752	Illumina MiSeq	PAIRED	PCR	ILLUMINA
ERR4363915	PRJEB37886	AMPLICON	SAMEA7079042	ERX4308057	COG-UK/PHWC-164968	NextSeq 550	PAIRED	PCR	ILLUMINA
ERR4363916	PRJEB37886	AMPLICON	SAMEA7079043	ERX4308058	COG-UK/PHWC-165141	NextSeq 550	PAIRED	PCR	ILLUMINA
ERR4363918	PRJEB37886	AMPLICON	SAMEA7079045	ERX4308060	COG-UK/CVR2130	Illumina MiSeq	PAIRED	PCR	ILLUMINA
ERR4363919	PRJEB37886	AMPLICON	SAMEA7079046	ERX4308061	COG-UK/CVR2563	Illumina MiSeq	PAIRED	PCR	ILLUMINA
ERR4363920	PRJEB37886	AMPLICON	SAMEA7079047	ERX4308062	COG-UK/CVR3823	Illumina MiSeq	PAIRED	PCR	ILLUMINA
ERR4363923	PRJEB37886	AMPLICON	SAMEA7079051	ERX4308066	COG-UK/CVR2220	Illumina MiSeq	PAIRED	PCR	ILLUMINA
ERR4363925	PRJEB37886	AMPLICON	SAMEA7079054	ERX4308069	COG-UK/CVR2661	Illumina MiSeq	PAIRED	PCR	ILLUMINA
ERR4363926	PRJEB37886	AMPLICON	SAMEA7079052	ERX4308067	COG-UK/CVR2342	Illumina MiSeq	PAIRED	PCR	ILLUMINA
ERR4363927	PRJEB37886	AMPLICON	SAMEA7079053	ERX4308068	COG-UK/CVR2396	Illumina MiSeq	PAIRED	PCR	ILLUMINA
ERR4363929	PRJEB37886	AMPLICON	SAMEA7079057	ERX4308072	COG-UK/CVR3468	Illumina MiSeq	PAIRED	PCR	ILLUMINA
ERR4363930	PRJEB37886	AMPLICON	SAMEA7079056	ERX4308071	COG-UK/CVR3447	Illumina MiSeq	PAIRED	PCR	ILLUMINA
ERR4363936	PRJEB37886	AMPLICON	SAMEA7079063	ERX4308078	COG-UK/CVR3723	Illumina MiSeq	PAIRED	PCR	ILLUMINA
ERR4363939	PRJEB37886	AMPLICON	SAMEA7079068	ERX4308083	COG-UK/PHWC-1650DB	NextSeq 550	PAIRED	PCR	ILLUMINA
ERR4363941	PRJEB37886	AMPLICON	SAMEA7079069	ERX4308084	COG-UK/CVR3706	Illumina MiSeq	PAIRED	PCR	ILLUMINA
ERR4363948	PRJEB37886	AMPLICON	SAMEA7079076	ERX4308091	COG-UK/CVR3778	Illumina MiSeq	PAIRED	PCR	ILLUMINA
ERR4363950	PRJEB37886	AMPLICON	SAMEA7079077	ERX4308092	COG-UK/CVR3776	Illumina MiSeq	PAIRED	PCR	ILLUMINA
ERR4363957	PRJEB37886	AMPLICON	SAMEA7079084	ERX4308099	COG-UK/CVR3828	Illumina MiSeq	PAIRED	PCR	ILLUMINA
ERR4363959	PRJEB37886	AMPLICON	SAMEA7079086	ERX4308101	COG-UK/PHWC-164F2A	NextSeq 550	PAIRED	PCR	ILLUMINA
ERR4363960	PRJEB37886	AMPLICON	SAMEA7079087	ERX4308102	COG-UK/CVR2619	Illumina MiSeq	PAIRED	PCR	ILLUMINA
ERR4363974	PRJEB37886	AMPLICON	SAMEA7079101	ERX4308116	COG-UK/CVR3818	Illumina MiSeq	PAIRED	PCR	ILLUMINA
ERR4363978	PRJEB37886	AMPLICON	SAMEA7079107	ERX4308122	COG-UK/PHWC-164D3F	NextSeq 550	PAIRED	PCR	ILLUMINA
ERR4363981	PRJEB37886	AMPLICON	SAMEA7079109	ERX4308124	COG-UK/CVR3790	Illumina MiSeq	PAIRED	PCR	ILLUMINA
ERR4363984	PRJEB37886	AMPLICON	SAMEA7079112	ERX4308127	COG-UK/CVR2545	Illumina MiSeq	PAIRED	PCR	ILLUMINA
ERR4363985	PRJEB37886	AMPLICON	SAMEA7079111	ERX4308126	COG-UK/CVR2273	Illumina MiSeq	PAIRED	PCR	ILLUMINA
ERR4363986	PRJEB37886	AMPLICON	SAMEA7079113	ERX4308128	COG-UK/CVR3461	Illumina MiSeq	PAIRED	PCR	ILLUMINA
ERR4363987	PRJEB37886	AMPLICON	SAMEA7079114	ERX4308129	COG-UK/CVR2600	Illumina MiSeq	PAIRED	PCR	ILLUMINA
ERR4363988	PRJEB37886	AMPLICON	SAMEA7079115	ERX4308130	COG-UK/CVR3139	Illumina MiSeq	PAIRED	PCR	ILLUMINA
ERR4363989	PRJEB37886	AMPLICON	SAMEA7079118	ERX4308131	COG-UK/CVR2597	Illumina MiSeq	PAIRED	PCR	ILLUMINA
ERR4363990	PRJEB37886	AMPLICON	SAMEA7079116	ERX4308132	COG-UK/CVR1934	Illumina MiSeq	PAIRED	PCR	ILLUMINA
ERR4363997	PRJEB37886	AMPLICON	SAMEA7079124	ERX4308139	COG-UK/CVR2494	Illumina MiSeq	PAIRED	PCR	ILLUMINA
[truncated: 218,789+ more rows]
