# Supplementary material for: Early detection and improved genomic surveillance of SARS-CoV-2 variants from deep sequencing data
Source: iScience. 2022 May 30;25(6):104487. doi: 10.1016/j.isci.2022.104487 (PMC9162787; doi:10.1016/j.isci.2022.104487)
Supplement: Table S2. The file contains the annotated list of unique amino acid changes identified in the samples analyzed in this work, related to STAR Methods [file mmc3.zip]

Archive with 2 entries (2 files):
- Table_S2.txt
- __MACOSX/._Table_S2.txt
